# Supplementary material for: Novel and Transgressive Salinity Tolerance in Recombinant Inbred Lines of Rice Created by Physiological Coupling-Uncoupling and Network Rewiring Effects
Source: Front Plant Sci. 2021 Feb 23;12:615277. doi: 10.3389/fpls.2021.615277 (PMC7940525; doi:10.3389/fpls.2021.615277)
Supplement: Supplementary Table 1 — R2 and P-values of different traits tested in the phenotyping of the IR29 × Pokkali RIL population relative to SES. Traits with significant relationship with SES based on regression analysis (P < 0.05) are marked with an asterisk (∗). [file Table_1.XLSX]

## Sheet: Sheet1
Supplementary Table 1. R2 and P-values of different traits tested in the phenotyping of the IR29 x Pokkali RIL population relative to SES. Traits with significant relationship with SES based on regression analysis (P < 0.05) are marked with an asterisk (*).
Trait	R2 value	p-value
ELI at 144H	0.001	0.85
ELI Ratio from 72 to 144 h	0.017	0.43
Root biomass ratio	0.031	0.29
Shoot biomass ratio	0.00029	0.92
Stomatal Conductance	0.021926	0.38
Chlorophyll	0.003294	0.73
Na/K ratio at 144h	0.147647	0.02*
Na/K slope change from 0H to 144h	0.036607	0.25
Na ratio from stress to control	5.06e-05	0.97
K ratio from stress to control	0.047644	0.19
Peroxidase activity at 0h	0.001414	0.82
Peroxidase activity at 144h	0.169299	0.01*
Peroxidase activity ratio from 0 to 144 h	0.113259	0.04*
Lipid peroxidation at 0h	0.028629	0.31
Lipid peroxidation at 144h	0.01976	0.41
Lipid peroxidation ratio from stress to control	0.010532	0.55
