# Supplementary material for: Novel and Transgressive Salinity Tolerance in Recombinant Inbred Lines of Rice Created by Physiological Coupling-Uncoupling and Network Rewiring Effects
Source: Front Plant Sci. 2021 Feb 23;12:615277. doi: 10.3389/fpls.2021.615277 (PMC7940525; doi:10.3389/fpls.2021.615277)
Supplement: Supplementary Table 2 — Summary and mapping statistics of RNA-Seq libraries constructed for the parental genotypes and selected RILs. [file Table_2.XLSX]

## Sheet: Sheet1
Supplementary Table 2. Summary and mapping statistics of the RNA-seq libraries constructed for the parental genotypes and selected RILs.
Sample	Replicate	Number of Paired Reads
		IR29	Pokkali	FL478	FL510	FL499	FL454
0h	A	16736902	21972858	19519378	27741440	25303994	22958328
0h	B	23566931	31223873	27374472	31095774	28887331	32035095
24h	A	17387989	18977029	16264496	30592532	25009427	17272958
24h	B	24939854	27237708	23010419	34146243	28503630	24233186
48h	A	31555196	26903719	28145394	31562536	27070597	31891918
48h	B	33789866	30030083	30990592	34024720	30210218	34196118
72h	A	25291270	30502192	27587928	26650239	25432219	30055914
72h	B	34825718	33309312	29991355	28917995	28184071	32004826
144h	A	26521109	32068870	31701845	28877883	31308395	34820920
144h	B	36076103	35384106	33676271	31871680	35266910	37216213
Sample	Replicate	Map Rates
		IR29	Pokkali	FL478	FL510	FL499	FL454
0h	A	0.8054	0.736	0.8383	0.9298	0.9303	0.9133
0h	B	0.7862	0.7149	0.8177	0.9012	0.9012	0.8873
24h	A	0.682	0.8229	0.6337	0.939	0.9372	0.8642
24h	B	0.6739	0.8088	0.6266	0.9203	0.9232	0.8428
48h	A	0.9433	0.946	0.9457	0.943	0.9454	0.945
48h	B	0.9269	0.9338	0.9331	0.9276	0.9339	0.9299
72h	A	0.9092	0.9407	0.9429	0.9424	0.9406	0.9377
72h	B	0.8927	0.9239	0.9308	0.9311	0.9278	0.9201
144h	A	0.9069	0.9314	0.9168	0.9397	0.9449	0.9314
144h	B	0.8944	0.9181	0.9052	0.931	0.9356	0.9185
