# Supplementary material for: Novel and Transgressive Salinity Tolerance in Recombinant Inbred Lines of Rice Created by Physiological Coupling-Uncoupling and Network Rewiring Effects
Source: Front Plant Sci. 2021 Feb 23;12:615277. doi: 10.3389/fpls.2021.615277 (PMC7940525; doi:10.3389/fpls.2021.615277)
Supplement: Supplementary Dataset 2 — Metabolites identified in through LC-MS/MS with significant difference between stress and control conditions (P < 0.05). [file Data_Sheet_2.xlsx]

## Sheet: Sheet1
Supplementary Dataset 2. Metabolites identified in through LC-MS/MS with significant difference between stress and control conditions (P < 0.05).
Name	cluster
(-)-Caryophyllene oxide	1
(10E,12E,14E)-16-Hydroxy-9-oxo-10,12,14-octadecatrienoic acid	1
(4R,5S,9S,10R,12S,13S)-1,5,9-Trimethyl-11,14,15,16-tetraoxatetracyclo[10.3.1.0~4,13~.0~8,13~]hexadecan-10-ol	1
3-[(3-Hydroxytridecanoyl)oxy]-4-(trimethylammonio)butanoate	1
3-Hydroxynonanoic acid	1
3-Methoxy-4-hydroxyphenylethyleneglycol	1
3-Methyl-1-phenyl-2-butene	1
4a-Hydroxy-2-methoxy-7,7,8b-trimethyldecahydrocyclopropa[4,5]indeno[5,6-c]furan-5-yl acetate	1
5-Hexyl-2-oxotetrahydro-3-furancarboxylic acid	1
5409M6Z67M	1
7059GFK8NV	1
8IP66F9ODG	1
BJ0YZC8ZY8	1
Compactin diol lactone	1
Coniferylaldehyde	1
Galaxolidone	1
Irbesartan	1
Isophorone	1
L5I45M5G0O	1
Leucyl-leucyl-norleucine	1
Naringenin	1
pentahomomethionine	1
Phoslactomycin B	1
PR4J26TQJD	1
Sedanolide	1
Senkyunolide H	1
Sorbitan, monododecanoate	1
(R)(-)-Allantoin	1
1-O-Arsonopentofuranose	1
2'_3'-CyclicAMP	1
2-Oxoglutaric acid	1
3-Hydroxysebacic acid	1
3_4-Dimethoxycinnamicacid	1
4-Coumarylalcohol	1
alpha-L-Arabinose	1
AminoDHQ	1
Azelaic acid	1
Boschnaloside	1
D-(-)-Erythrose;L-Threose	1
D-Tryptophan	1
Etoglucid	1
F8L8EVQ6QB	1
gamma-Glu-Gly	1
L-Glutamic acid	1
P-DMEA	1
Secologanin	1
Subericacid	1
Hexyl cinnamaldehyde	2
(6S,7S,9Z)-17-Carboxy-6-hydroxy-9-heptadecen-7-yl alpha-D-talopyranosiduronic acid	2
6-Acetyl-D-glucose	2
Decahydro-2-naphthalenecarboxylic acid	2
Styrene	2
13-apo-beta-carotenone	2
Monoxerutin	2
Aflatoxin G2	2
2444643WXK	2
Hesperetin	2
Androsterone	2
19-Norandrostenedione	2
Isoscoparine	2
2-(12-Tridecyn-1-yl)furan	2
1-(5-Acetyl-2-hydroxyphenyl)-3-methyl-1-butanone	2
(+)-Bornane-2,5-dione	2
1,2,3,4,Tetrahydro-1,5,7-trimethylnapthalene	2
8'-Hydroxyabscisate	2
Riboflavin	2
2S-Amino-tridecanoic acid	2
63AX6O7ZXD	2
10-Nitrolinoleate	2
beta-Ionone	2
[FA(18:4)]6Z,9Z,12Z,15Z-octadecatetraenoicacid	2
Paradol	2
2,4,9a-Trimethoxy-3,4a,5-trimethyl-2,4,4a,5,6,7,8,8a,9,9a-decahydronaphtho[2,3-b]furan-6-ol	2
3-Hydroxydodecanedioic acid	2
(2E)-3,7-Dimethyl-2,6-octadien-1-yl beta-D-glucopyranoside	2
2-(1,2-Dihydroxy-2-propanyl)-9-hydroxy-6,10-dimethylspiro[4.5]dec-6-en-8-one	2
Sulcatone	2
(-)-Sophorol	2
(2R,3S)-2,3-Dimethylmalate	2
?-(Methylenecyclopropyl)glycine	2
Heliotrine	2
[Similar to: 5-APDI; ÄMass: 17.0266 Da]	2
19-Nortestosterone	2
Citrinin	2
(-)-bisdechlorogeodin	2
Corticosterone	2
3-[(8E,11E)-8,11-Pentadecadien-1-yl]phenol	2
6-Phenylhex-3-en-2-one	2
(+/-)-Camphoric acid	2
1,4a-Dimethyl-6-methylene-5-[2-(2-oxo-2,5-dihydro-3-furanyl)ethyl]decahydro-1-naphthalenecarboxylic acid	2
Salvinorin A	2
Isopentenyladenosine	2
Gabapentin enacarbil	2
2,4-Dimethylbenzaldehyde	2
Ageratriol	2
(9Z)-(13S)-12,13-Epoxyoctadeca-9,11-dienoicacid	2
2-(hydroxymethyl)-6-[(E)-4-(1,2,4-trihydroxy-2,6,6-trimethylcyclohexyl)but-3-en-2-yl]oxyoxane-3,4,5-triol	2
4-(4-Methylphenyl)pentanoic acid	2
4-[(2R)-2-(Aminomethyl)-2-(hydroxymethyl)-5-oxo-1-pyrrolidinyl]-3-(3-pentanylamino)benzoic acid	2
Olivetol	2
4-(Trimethylammonio)-3-(undecanoyloxy)butanoate	2
3-hydroxydodecanoylcarnitine	2
(4S)-4-[(2E)-2-Octenoyloxy]-4-(trimethylammonio)butanoate	2
(-)-Borneol	2
Dodecanedioic acid	2
F58251NT6M	2
Heptanophenone	2
7209	2
Costunolide	2
2-coumarate	2
ML-236C	2
[Similar to: Nervonic acid; ÄMass: 4.0470 Da]	2
alpha-D-Glucopyranosyl-(1->4)-alpha-D-glucopyranosyl-(1->4)-alpha-D-glucopyranosyl-(1->4)-alpha-D-glucopyranosyl-(1->4)-alpha-D-glucopyranosyl-(1->4)-alpha-D-glucopyranosyl-(1->4)-alpha-D-glucopyranos_x000D_ yl-(1->4)-alpha-D-glucopyranosyl-(1->4)-alpha-D-glucopyranosyl-(1->4)-alpha-D-glucopyranosyl-(1->4)-alpha-D-glucopyranosyl-(1->4)-alpha-D-glucopyranosyl-(1->4)-alpha-D-glucopyranose	2
2-(3-Hydroxy-4-methylphenyl)-5-methyl-4-hexen-3-one	2
Tetradecanedioicacid	2
Butyryl-L-carnitine	2
Artemotil	2
(+/-)-6-Hydroxy-3-oxo-alpha-ionol	3
(+/-)-C75	3
(2Z)-3-[4,5-Dihydroxy-2-(2-hydroxy-2-propanyl)-2,3-dihydro-1-benzofuran-7-yl]acrylic acid	3
(3E)-4-(4-Hydroxy-2,6,6-trimethyl-1-cyclohexen-1-yl)-3-buten-2-one	3
(3S,4R)-3-(1-hydroxyhexyl)-4-(hydroxymethyl)oxolan-2-one	3
(7S_8S)-DiHODE	3
(8Z,11Z,14Z)-heptadecatrienoic acid	3
[FA(18:3)]13S-hydroperoxy-9Z_11E_14Z-octadecatrienoicacid	3
[FAoxo(12:0)]12-oxo-10E-dodecenoicacid	3
{2-[(2E)-5-Hydroxy-2-penten-1-yl]-3-oxocyclopentyl}acetic acid	3
10-Nitro-9Z,12Z-octadecadienoic acid	3
10-Nitrooleate	3
10-Undecenoic acid	3
14,18-Dihydroxy-12-oxo-9,13,15-octadecatrienoic acid	3
2-(6-Hepten-1-yl)-3-(2,4-pentadiyn-1-yl)oxirane	3
3-[(3-Hydroxyundecanoyl)oxy]-4-(trimethylammonio)butanoate	3
6-Hydroxy-5a,9-dimethyl-3-methylene-3a,4,5,5a,6,7,9a,9b-octahydronaphtho[1,2-b]furan-2(3H)-one	3
7,8-Bis(hydroxymethyl)-1,4a-dimethyl-3,4,4a,5,6,7-hexahydro-2H-benzo[7]annulen-2-one	3
7L26S7BW06	3
8,8a-Dimethyl-3-oxo-3,4,4a,5,6,7,8,8a-octahydro-2-naphthalenecarbaldehyde	3
9-Oxo-10(E),12(E)-octadecadienoic acid	3
9S,13R-12-Oxophytodienoic acid	3
Andrographolide	3
Bis(2-ethylhexyl) amine	3
Carvone	3
cis-Zeatinriboside	3
Citral	3
Cortolone	3
COSMENE	3
Hispidulin	3
Icosadienoicacid	3
Isobornyl methacrylate	3
Jasmonic acid	3
N-(2-Oxotetrahydrofuran-3-yl)octanamide	3
Phenolicsteroid	3
Tricin 5-O-â-D-glucoside	3
UER4ET3OHI	3
Valerophenone	3
[FA(18:0)]12R_13S-epoxy-9Z-octadecenoicacid	3
13-Hydroxy-9-methoxy-10-oxo-11-octadecenoic acid	3
4-Hydroxybenzoic acid	3
Corchorifatty acid F	3
Dibutyl malate	3
pirsidomine	3
(15Z)-9,12,13-Trihydroxy-15-octadecenoic acid	4
2,3-Dihydrogossypetin	4
2-Phenylethyl D-glucopyranoside	4
Scopolin	4
C0057TJ59E	4
1-[5-(4-Hydroxy-2-butanyl)-2-methyltetrahydro-2-furanyl]-4-methyl-2-pentanone	4
9-Oxononanoicacid	4
212JQJ15PS	4
OZ464RW03R	4
9,12-Dioxododecanoicacid	4
RMC47KWZ4J	4
Ethyl(R)-3-hydroxyhexanoate	4
Salidroside	4
Azelaicacid	4
Tetralin	4
Dihydrophaseicacid	4
(±)-Abscisic acid	4
Methasterone	4
Pestalotin	4
1-(3,4-dimethoxylphenyl)ethane-1,2-diol	4
6-Ketoprostaglandin F1á	4
3-Methyl-19-nor-17alpha-pregna-1,3,5(10)-trien-17-ol	4
[FAtrihydroxy(18:0)]9,10,13-trihydroxy-11-octadecenoicacid	4
guaietolin	4
3-Methyl-1-(2,4,6-trihydroxyphenyl)butan-1-one	4
2,3-Dimethylmaleate	4
(9E)-11-Hydroxy-9-tridecenoic acid	4
Nonanoicacid	4
2,3-dinor-8-epi-prostaglandin F2alpha	4
butyl acrylate	4
Cycloheximide	4
4-(2-Carboxyethyl)-2-methoxyphenyl beta-D-glucopyranosiduronic acid	4
Pyrogallol	4
Heptopyranosides	4
Nonanal	4
(3S,9S,14aR)-3,6-Dimethyl-9-{6-[(2S)-2-oxiranyl]-6-oxohexyl}decahydropyrrolo[1,2-a][1,4,7,10]tetraazacyclododecine-1,4,7,10-tetrone	4
N-Acetyl-L-tyrosine	4
Sinapinic acid	4
(4R)-albaflavenol	4
4-(5,6-Dihydroxy-6-methyl-1-hepten-2-yl)-1-methyl-1,2-cyclohexanediol	4
Nivalenol	4
2',4'-Dihydroxyacetophenone	4
3-Oxododecanoicacid	5
Benzyl(2R_3S)-2-methyl-3-hydroxybutanoate	5
Caproylglycine	5
Dodecanedioicacid	5
Lycofawcine	5
Marimastat	5
Rotigotine	5
(1S_3R_4S)-3_4-Dihydroxycyclohexane-1-carboxylate	5
10-Oxodecanoate	5
1D-chiro-inositol	5
2-Caffeoylisocitrate	5
5D-5-O-Methyl-2_3_5/4_6-pentahydroxycyclohexanone	5
Ethyl3-oxohexanoate	5
á,á-Trehalose	5
