# Supplementary material for: Novel and Transgressive Salinity Tolerance in Recombinant Inbred Lines of Rice Created by Physiological Coupling-Uncoupling and Network Rewiring Effects
Source: Front Plant Sci. 2021 Feb 23;12:615277. doi: 10.3389/fpls.2021.615277 (PMC7940525; doi:10.3389/fpls.2021.615277)
Supplement: Supplementary Dataset 4 — Gene loci co-expressed with OsHKT7 in each genotype. [file Data_Sheet_4.xlsx]

## Sheet: Sheet1
Supplementary Dataset 5. Gene loci co-expressed with OsMTI4A in each genotype.
Genotype	ID	Description	Annotation/possible function
Pokkali	Os02t0682500-01	Similar to TRANSPARENT TESTA GLABRA 1 protein (TTG1 protein).	OsTTG1A/OsWD40-50; homolog of anthocyanin biosynthetic gene regulator PAC1; may be TF; important for cell fate commitment. Regulation of protein lcoalization, trichome differentiation, and response to auxin or ethylene
Pokkali	Os01t0191100-01	Similar to Acidic ribosomal protein P2a-4 (Fragment).	ribosomal component
Pokkali	Os03t0178000-02	EF-1 alpha.	Elongation factor 1-alpha; transfers aminoacyl-tRNA to ribosome A-sites
Pokkali	Os03t0579300-00	60S ribosomal protein L19.	ribosomal component
Pokkali	Os03t0582200-02	SCAMP family protein.	SCAMP4; secretory carrier-associated membrane 4; involved in protein trafficking around the endosome, Golgi and PM
Pokkali	Os03t0781700-01	Reticulon family protein.	may be part of ER trafficking system
Pokkali	Os08t0241600-01	Similar to apospory-associated protein C.	glucose-6-phosphate 1-epimerase; involved in glycolysis/gluconeogenesis
Pokkali	Os09t0568800-01	Similar to Ribosomal protein S25 (40S ribosomal 25S subunit).	ribosomal component
Pokkali	Os12t0167900-01	Ribosomal protein L3A	large subunit component
Pokkali	Os01t0205500-01	Similar to 60S ribosomal protein L11-2 (L16). Splice isoform 2.	ribosomal component
Pokkali	Os03t0158900-00	Similar to Pentatricopeptide (PPR) repeat-containing protein.	involved in RNA modification
Pokkali	Os03t0310400-01	Crotonase, core domain containing protein.	enoyl-CoA hydratase/isomerase; peroxisome localized; involved in beta-oxidation or fatty acid breakdown
Pokkali	Os03t0818400-02	Similar to 40S ribosomal protein S23 (S12).	ribosomal component
Pokkali	Os04t0198733-00	Hypothetical conserved gene.
Pokkali	Os04t0490900-00	Similar to OSIGBa0130B08.4 protein.	OsAAP11G/OsAAP19; amino acid/auxin permease;
Pokkali	Os06t0207000-01	Fumble domain containing protein.	pantothenate kinase 1; phosphorylates pantothenate as the first step in CoA biosynthesis
Pokkali	Os12t0570700-01	Similar to Metallothionein-like protein type 1.	MTI4A
Pokkali	Os01t0580800-01	Similar to submergence induced protein SI397.	possible chloroplast localized protein
Pokkali	Os01t0234900-01	Similar to Ubiquitin ligase SINAT5 (EC 6.3.2.-) (Seven in absentia homolog 5). Splice isoform 2.	OsSTA9/OsRFPHC-14; ubiquitin protein ligase, may be for removing transcription factors and initiating response
Pokkali	Os05t0280500-01	Phospholipid/glycerol acyltransferase domain containing protein.	glycerol-3-phosphate acyltransferase; glycerolipid/glycerophospholipid metabolism; adds acyl group to glycerol phosphate
Pokkali	Os06t0547100-00	Similar to peroxidase 52.	prx87; response to oxidative stress; scavenging peroxides
Pokkali	Os08t0485400-02	Similar to 2-nitropropane dioxygenase-like protein.	nitronate monooxygenase activity; produces acetaldehyde, nitrite from ethlynitronate oxidation
Pokkali	Os09t0559600-01	Thioredoxin domain 2 containing protein.	cell redox homeostasis
Pokkali	Os11t0484000-01	Class II aldolase/adducin, N-terminal family protein.	OsDEP; involved in L-methionine biosynthesis via salvage pathway
Pokkali	Os01t0805100-01	Conserved hypothetical protein.	Golgi apparatus localized protein
Pokkali	Os01t0260700-01	Similar to PUR ALPHA-1.	transcription factor associated with response to cadmium ion
Pokkali	Os02t0629332-00	Conserved hypothetical protein.
Pokkali	Os03t0598800-02	Similar to 60S ribosomal protein L15.	OsRPL15; ribosomal component
Pokkali	Os07t0100800-01	Similar to Amino acid permease.	OsProT3; proline transporter 3; plasma membrane protein
Pokkali	Os09t0502000-01	Similar to Ribosomal L32.	ribosomal component
Pokkali	Os02t0734400-00	Similar to ABA-induced protein.	calcium-binding protein that may be an enzyme involved in cutin biosynthesis
Pokkali	Os01t0328700-01	FAD-dependent pyridine nucleotide-disulphide oxidoreductase domain containing protein.	cell redox homeostasis
Pokkali	Os04t0394200-03	Similar to 2-oxoglutarate dehydrogenase E2 subunit.	part of TCA cycle
Pokkali	Os05t0585900-01	Mitochondrial carrier protein domain containing protein.	involved in aerobic respiration, may be for last part of creating ATPs
Pokkali	Os06t0729900-00	Similar to LysM domain containing protein.	signaling protein
Pokkali	Os07t0204500-02	Survival protein SurE family protein.	possible nucleotidase, removes phosphate from nucleotide
Pokkali	Os09t0532000-01	Senescence-inducible chloroplast protein, Activation of the chlorophll-degrading pathway during leaf senescence	OsSGR; stay green leaf; upregulation of this gene leads to Chl breakdown; upregulated by ABA, inhibited by Cytokinin; involved in disassebling light-harvesting complex of photosystem II in thylakoid membranes, triggers chlorophyll degradation during senescence
Pokkali	Os11t0184100-01	3-oxo-5-alpha-steroid 4-dehydrogenase, C-terminal domain containing protein.	involved in brassinosteroid biosynthesis
Pokkali	Os11t0222000-01	Regulator of chromosome condensation/beta-lactamase-inhibitor protein II domain containing protein.	OsCRR4; crinkly4-related protein 4; membrane bound protein kinase; possible role in epidermal cell differentiation
Pokkali	Os01t0763000-01	Protein of unknown function DUF2039 domain containing protein.
Pokkali	Os01t0358400-01	Similar to 40S ribosomal protein S4.	ribosomal component
Pokkali	Os01t0962600-01	Similar to 40S ribosomal protein S10-1.	ribosomal component
Pokkali	Os03t0337800-01	Similar to 60S ribosomal protein L19 (Fragment).	ribosomal component
Pokkali	Os03t0790600-01	Glutamate carboxypeptidase, Hormone homeostasis, Regulation of developmental processes	PLA3; OsLBD3-7; OsLBD37; involved in lateral organ formation; may be synthesizing small signaling molecules and may be involved in plant hormone homeostasis
Pokkali	Os06t0298200-01	Similar to CCT motif family protein.	OsCCT22; OsM; OsBBX19; may be involved with controling flowering (days to heading)
Pokkali	Os07t0191000-01	Inositol monophosphatase family protein.	may be involved in signaling through phosphatidylinositol phosphorylation
Pokkali	Os09t0337300-02	Ankyrin repeat containing protein.	membrane bound protein
Pokkali	Os12t0406100-01	Glycoside hydrolase, family 43 protein.	membrane bound protein
Pokkali	Os01t0787000-01	Similar to Peroxidase (EC 1.11.1.7).	cell redox homeostasis
Pokkali	Os01t0508100-01	Ferritin/ribonucleotide reductase-like family protein.	RH3; NRR repressor homolog 3; involved in defense response and systemic acquired resistance
Pokkali	Os02t0164800-01	Zinc finger, C2H2-type domain containing protein.	cytosolic protein; may be involved in ubiquitin-dependent ERAD pathway;
Pokkali	Os03t0123800-01	Similar to Hydrolase.
Pokkali	Os03t0210600-01	Conserved hypothetical protein.	possible involvement in ABA biosynthesis
Pokkali	Os03t0721900-00	Similar to Histone H2A.	probable histone H2AXa; chromatin organization
Pokkali	Os05t0576300-01	Zinc finger, CCCH-type domain containing protein.	may be involved in mRNA degradation and destabilization of mRNA; negative regulation of secondary cell wall biogenesis and unidimensional cell growth; cytosolic protein
Pokkali	Os06t0701400-01	Similar to 60S acidic ribosomal protein P3 (P1/P2-like) (P3A).	ribosomal component
Pokkali	Os10t0466200-01	Ribosomal protein L11 family protein.	ribosomal component
Pokkali	Os01t0734000-01	Similar to WRKY DNA binding protein.	OsWRKY23; enhanced pathogen defense and dark-induced senescence, may be part of hypersensitive response
Pokkali	Os01t0776700-01	Similar to predicted protein.	chloroplast protein
Pokkali	Os07t0295800-01	Similar to peptidase.	membrane bound peptidase
Pokkali	Os02t0134400-01	Fumarate reductase/succinate dehydrogenase flavoprotein, C-terminal domain containing protein.	OsLASPO; L-aspartate oxidase; converts aspartate to iminoaspartate, part of NADH biosynthesis
Pokkali	Os02t0738600-01	Similar to CEL5=CELLULASE 5 (Fragment).	GLU10/Endoglucanase 7; may be involved in cell wall organization
Pokkali	Os08t0116900-01	Similar to Avr9 elicitor response-like protein.	hexosyltransferase; protein glycosylation; part of Golgi apparatus, may be for PTMs for proteins
Pokkali	Os08t0206950-00	Similar to Pectinesterase.	cell wall modification
Pokkali	Os05t0540100-01	Flap endonuclease-1a (EC 3.-.-.-) (OsFEN-1a).	OsFEN-1; part of DNA replication; removes RNA primer
Pokkali	Os01t0740350-00	Hypothetical gene.
Pokkali	Os09t0425700-01	Similar to Glycylpeptide N-tetradecanoyltransferase.	involved with N-terminal protein myristolation
Pokkali	Os11t0616200-01	Conserved hypothetical protein.	plastidic protein
Pokkali	Os01t0935700-02	Similar to Cytochrome c1 (Fragment).	part of ETC for generating ATP
Pokkali	Os01t0764400-01	Similar to Chorismate mutase, chloroplast precursor (EC 5.4.99.5) (CM-1).	part of aromatic amino acid metabolism
Pokkali	Os01t0958500-01	Similar to RNA binding protein-like.
Pokkali	Os02t0146500-02	Similar to cDNA clone:J013125B21, full insert sequence.	dolichol kinase; dolichyl monophosphate biosynthesis; this is a fatty acid alcohol
Pokkali	Os02t0276900-01	Basic helix-loop-helix dimerisation region bHLH domain containing protein.	uncharacterized TF
Pokkali	Os12t0169700-01	Similar to Ferripyochelin-binding protein-like.
Pokkali	Os02t0699600-01	Similar to 60S ribosomal protein L12.	ribosomal component
Pokkali	Os03t0325400-01	Hypothetical gene.
Pokkali	Os04t0473150-00	Similar to photosystem II protein D1.	part of photosynthetic ETC
Pokkali	Os05t0119600-01	Similar to Protein binding protein.	may be involved in maintenance of mitotic sister chromatid cohesion and regulation of DNA replication
Pokkali	Os10t0411800-01	Similar to 40S ribosomal protein S17-3.	ribosomal component
Pokkali	Os11t0220800-01	Similar to 60S ribosomal protein L10 (QM protein homolog).	ribosomal component
Pokkali	Os02t0605000-01	Cyclin, A/B/D/E domain containing protein.	CYCF2-2; Cyclin-F2-2; important for regulation of cell cycle, positive regulation of cell cycle
Pokkali	Os03t0659400-01	DWNN domain domain containing protein.
Pokkali	Os07t0523150-00	Similar to 60S ribosomal protein L44.	ribosomal component
Pokkali	Os02t0196300-01	Similar to Outer envelope protein of 80 kDa.	OEP80; chloroplastic
Pokkali	Os04t0502300-01	Similar to 40S ribosomal protein S11.	ribosomal component
Pokkali	Os11t0297800-01	Similar to Beta-D-xylosidase.	cell wall modification, alpha-L-arabinofuranosidase and xylan 1,4-beta-xylosidase activity
Pokkali	Os02t0321900-02	Similar to 60S ribosomal protein L10a-1.	ribosomal component
Pokkali	Os02t0301400-01	Thioredoxin-like fold domain containing protein.
Pokkali	Os02t0489400-01	Similar to 40S ribosomal protein S8.	ribosomal component
Pokkali	Os06t0689600-01	Hypothetical conserved gene.	membrane bound protein kinase; OsRLCK214
Pokkali	Os03t0297100-01	40S ribosomal protein S7.	ribosomal component
Pokkali	Os05t0112750-01	Phosphatidylinositol transfer protein-like, N-terminal domain containing protein.
Pokkali	Os10t0390500-01	Alanine aminotransferase, Starch synthesis in developing seeds	OsAlaAT1; amino acid biosynthesis, interconversion of alanine to glutamate using alpha ketoglutarate and pyruvate
Pokkali	Os04t0605900-01	Similar to 60S ribosomal protein L7-2.	ribosomal component
Pokkali	Os03t0565500-01	Similar to Elongation factor G 1, mitochondrial precursor (mEF-G-1) (EFGM).	for mitochondrial protein synthesis
Pokkali	Os05t0104800-01	Eukaryotic translation initiation factor 3 subunit f, Microgametogenesis	OseIF3f; specialized translation initiation factor, targets specific mRNA involved in microgametogenesis
Pokkali	Os03t0326100-01	Phospholipid-transporting ATPase 1 (EC 3.6.3.1) (Aminophospholipid flippase 1).	phospholipid translocation; membrane bound; active transport of phospholipid
Pokkali	Os09t0408900-00	Similar to kinase family protein.	OsRLCK270; membrane bound receptor kinase
Pokkali	Os04t0463500-01	Similar to Anthranilate synthase beta chain.	ASB1; involved in synthesis of tryptophan and subsequently, auxin
Pokkali	Os09t0501100-00	Protein of unknown function DUF568 domain containing protein.	ribosomal component
Pokkali	Os03t0418800-01	RNA recognition motif domain domain containing protein.	may be part of ribonucleoprotein complex; mRNA binding
Pokkali	Os03t0851000-02	Similar to Transcription factor homolog BTF3-like protein.	may be important for preventing misassociations with ribosomes; may also be a basal transcription factor
Pokkali	Os03t0710700-00	Similar to predicted protein.	possible ceramide transproter and intermembrane lipid transfer in cytosol and nucleus
Pokkali	Os05t0243300-01	Similar to 50S ribosomal protein L13.	ribosomal component
IR29	Os10t0351200-00	Similar to Cytochrome P450 family protein, expressed.	monooxygenase enzyme; membrane bound
IR29	Os06t0693100-01	NB-ARC domain containing protein.	receptor protein
IR29	Os01t0643300-02	Similar to Auxin efflux carrier protein.	OsPIN3A; OsPIN3t; auxin transporter; overexpression showed better phenotype under drought
IR29	Os01t0201700-02	Transcription factor, Floral organ development, Lodicule development, Stamen specification, Floral meristem determinacy, Male reproductive development	OsMADS3; Rice agamous; floral organ differentiation
IR29	Os07t0602000-01	Similar to NADPH HC toxin reductase (Fragment).	dihydroflavonol 4-reductase; part of flavonoid biosynthesis
IR29	Os10t0521000-01	Similar to TRE1 protein (Fragment).	OsTRE1; trehalase; hydrolyzes trehalose to glucose; membrane bound protein; overexpression leads to increased salt tolerance
IR29	Os04t0228400-01	Expansin precursor (Alpha-expansin OsEXPA1).	OsEXPA1; involved with cell wall loosening and extension
IR29	Os11t0515000-00	Armadillo-like helical domain containing protein.	Armadillo/beta-catenin-like repeat family protein; catenin is involved in cell to cell adhesion
IR29	Os05t0246600-01	Leucine-rich repeat domain containing protein.	receptor protein
IR29	Os01t0644600-00	Glutelin family protein.	extensin family protein; possible cell wall component
IR29	Os12t0570700-01	Similar to Metallothionein-like protein type 1.	MTI4A
FL510	Os01t0665300-02	NLI interacting factor domain containing protein.	CTD phosphatase like; regulates RNA pol II by phosphorylating the C-terminal domain
FL510	Os01t0106900-02	Similar to 1-deoxy-D-xylulose 5-phosphate reductoisomerase (Fragment).	OsDXR; involved in isoprenoid biosynthesis; involved in chloroplast development;
FL510	Os05t0402800-01	Similar to p-type ATPase transporter.	possible membrane bound calcium transporter
FL510	Os05t0495100-01	Zinc finger, C2H2-type domain containing protein.	uncharacterized TF; may be associated with DNA replication and steps toward mitosis
FL510	Os06t0624900-03	Similar to zinc-binding family protein.
FL510	Os07t0539700-01	Hypothetical conserved gene.	membrane bound protein kinase
FL510	Os08t0503200-01	PLC-like phosphodiesterase, TIM beta/alpha-barrel domain domain containing protein.	glycerophosphodiester phosphodiesterase activity; may be involved in lipid metabolism
FL510	Os09t0533400-01	Similar to Lon protease homolog.	OsLon1; Lon protease homolog 2, peroxisomal; for misfolded protein degradation in the peroxisome;
FL510	Os12t0499700-00	Similar to Protein kinase domain containing protein.	OsRLCK370; cell surface receptor signaling kinase
FL510	Os12t0570700-01	Similar to Metallothionein-like protein type 1.	MTI4A
FL510	Os01t0588900-01	Cytokinin-activating enzyme, Bioactive cytokinin synthesis	LOG; Lonely Guy 1; cytokinin-activating enzyme; converts inactive cytokinin nucleotides to active free-base form
FL510	Os01t0128400-01	Protein of unknown function DUF2359, TMEM214 domain containing protein.	membrane bound protein;
FL510	Os01t0709500-04	Similar to Protein kinase.	membrane bound protein kinase
FL510	Os04t0656100-01	H+-ATPase, Blue light-induced stomatal opening of dumbbell-shaped guard cells, N uptake	OSA7; OsAHA7; PAA-Hwa; membrane bound proton pump; may control cellular pH
FL510	Os05t0519200-02	Serine/threonine protein kinase domain containing protein.	protein kinase
FL510	Os06t0255300-01	Conserved hypothetical protein.	OsSYD/CHR720; histone binding protein; may be for chromatin remodeling for flowering control
FL510	Os02t0193800-01	Similar to cDNA clone:002-103-F09, full insert sequence.
FL510	Os01t0168100-01	KIP1-like domain containing protein.	Kinase interacting protein 1-like; vacuole localized actin binding kinase
FL510	Os02t0597000-01	Regulator of chromosome condensation, RCC1 domain containing protein.	may be involved in chromosome condensation for mitosis
FL510	Os03t0128700-01	Calcium-dependent protein kinase, isoform 11 (EC 2.7.1.-) (CDPK 11).	OsCPK7/OsCDPK1, OsCDPK13, OsCDPK11, OsCDPK12; part of calcium signaling pathway; may be involved in GA and cold stress; overexpression leads to better cold recovery
FL510	Os03t0128700-01	Conserved hypothetical protein.
FL510	Os04t0488000-02	Similar to PITSLRE serine/threonine-protein kinase CDC2L1 (EC 2.7.1.37) (Galactosyltransferase associated protein kinase p58/GTA) (Cell division cycle 2-like protein kinase 1).	CDKG-2; cyclin-dependent kinase G-2; cell cycle kinase
FL510	Os06t0728600-00	EPS15 homology (EH) domain containing protein.	probable calcium binding protein; may be for signaling
FL510	Os07t0596600-02	Similar to Cdc2MsC protein.	CKL2; CDK-Like 2; involved in cell cycle control
FL510	Os07t0676600-01	Similar to DNA binding protein.	OsbHLH163; uncharacterized TF
FL510	Os08t0513700-01	Similar to Squamosa promoter-binding-like protein 15.	OsSPL15; known as TF but uncharacterized for function;
FL510	Os08t0520200-01	Similar to predicted protein.
FL510	Os09t0468900-01	Conserved hypothetical protein.
FL510	Os02t0638300-01	Similar to Ferredoxin-thioredoxin reductase, variable chain (FTR-V) (Ferredoxin- thioredoxin reductase subunit A) (FTR-A).	lipoate synthase activity, which may be involved in photosynthesis
FL510	Os01t0225000-00	Mitochondrial carrier protein domain containing protein.	mitochondrion localized; may be for transporting proteins into mitochrondria, possibly specific for arginine, histidine, lysine, and ornithine for making proline under stress
FL510	Os02t0735700-01	Similar to ankyrin repeat family protein.	membrane bound protein
FL510	Os03t0654400-02	Similar to High-affinity cationic amino acid transporter 1.	OsCAT4; annotated as amino acid transporter
FL510	Os05t0121000-02	Protein of unknown function DUF1218 family protein.	membrane bound protein
FL510	Os05t0346400-01	Protein of unknown function DUF538 family protein.
FL510	Os07t0187900-01	Similar to nitrate and chloride transporter.	membrane bound transporter
FL510	Os09t0485201-00	Similar to photosystem I subunit VII.	part of photosynthetic ETC
FL510	Os12t0576900-01	Similar to Diacylglycerol kinase 1 (EC 2.7.1.107) (Diglyceride kinase 1) (DGK 1) (DAG kinase 1).	lipid phosphorylation; may be involved in intracellular signal transduction through protein kinase C-activating G protein-coupled receptor signaling pathway; membrane bound
FL510	Os01t0375100-01	Similar to DnAJ-like protein slr0093.	OsDjC6; stress response, chaperone proteins
FL510	Os02t0712500-01	Protein of unknown function DUF23 family protein.	possible membrane bound glycosyltransferase; galactan beta-1,4-galactosyltransferase GALS1; GALS1 in Arabidopsis may be involved in pectin biosynthesis through creation of building blocks
FL510	Os03t0157400-01	ABC transporter-like domain containing protein.	OsABCG4; is a homolog of a transporter in arabidopsis responsible for transpiration through stomatal control
FL510	Os06t0552300-01	BZR1, transcriptional repressor family protein.	BZR3; homolog of BZR1, may be involved with brassinosteroid signaling
FL510	Os07t0288700-02	ABC transporter-like domain containing protein.	OsABCG17; membrane bound transporter
FL510	Os08t0193700-00	Similar to NBS-LRR disease resistance protein homologue (Fragment).	membrane bound receptor
FL510	Os09t0454600-00	Similar to Mitochondrial phosphate transporter (Fragment).	OsPT19; induced by salt stress; mitochondrial phosphate transport
FL510	Os10t0536100-01	MIKC-type MADS-box protein, Long day (LD)-specific negative regulator of flowering	OsMADS56; overexpression led to delayed flowering under long day conditions; works antagonistically with OsMADS50
FL510	Os11t0472000-01	Zinc finger, CCCH-type domain containing protein.	OsC3H63; uncharacterized transcription factor
FL510	Os02t0179200-01	Glutamine amidotransferase class-I domain containing protein.	cytosolic protein; for transferring amine from glutamine to another substrate
FL510	Os01t0644600-00	Glutelin family protein.	extensin family protein; for cell wall construction/remodelling
FL510	Os03t0747300-01	Protein of unknown function DUF124 family protein.	putative HTH DNA-binding protein; also annotated as membrane bound
FL510	Os04t0620000-01	C-type ATP-binding cassette (ABC) transporter, Arsenic (As) detoxification, Reduction of As in grains	OsABCC1/MRP1; multidrug resistance-associated protein 1; membrane transporter, recently reported to be associated with arsenic accumulation in grains
FL510	Os05t0513100-01	Similar to PlCYC4 protein (Fragment).	OsTCP18; may be associated with cell development and proliferation, as a member of the TCP family
FL510	Os08t0366100-01	Similar to Endothelial differentiation-related factor 1 (EDF-1) (Multiprotein bridging factor 1) (MBF1).	putative ethylene-responsive transcriptional activator; MBF1 was previously described to be important for transcription, acting as a bridge between a TF and the TATA box of target gene
FL510	Os10t0571200-02	Similar to Pyruvate kinase.	pyruvate kinase is part of the glycolytic pathway, creating PEP from pyruvate
FL510	Os12t0568800-01	Similar to predicted protein.	annotated for protein transport activity to the nucleus; recognizes and binds to NLS for import
FL510	Os02t0719800-02	Nucleotide-binding, alpha-beta plait domain containing protein.	Protein MEI2-like 2; ML2; associated with meiosis
FL510	Os04t0457000-01	Similar to Chlorophyll a/b-binding protein CP24, photosystem II (Fragment).	CP24/Lhcb6; part of light harvesing complex, delivering excitation energy to photosystems for photosynthesis
FL510	Os05t0350700-02	Hypothetical conserved gene.
FL510	Os08t0136100-01	Similar to Roc1.	Roc7/GL2-7; homeobox-leucine zipper protein; transcription factor; homologs are for development and differentiation
FL510	Os02t0180700-01	Similar to Cinnamoyl-CoA reductase (EC 1.2.1.44).	OsCCR21; cinnamoyl-CoA reductase is involved in lignol synthesis
FL510	Os03t0139600-00	Similar to Cytochrome P450 family protein.	OsCYP96B2; membrane bound enzyme
FL510	Os04t0528300-01	Similar to ABC transporter.	OsABCG9; important for cuticular wax deposition; transports cutin across the membrane; mutants had retarded growth under low humidity conditions, maybe associated with transpiration
FL510	Os02t0537500-01	E2F transcription factor	OsE2F1; E2F proteins were associated with cell proliferation
FL510	Os01t0740650-00	Similar to glutamate carboxypeptidase 2.	protease that targets glutamate moieties
FL510	Os03t0112700-02	CCCH-type zinc finger protein, Photoperiodic control of flowering time	Ehd4; Oryza genus-specific regulator of photoperiodic flowering; mutants showed a never flowering phenotype under long-day conditions; activates expression of florigens Hd3a dn RFT1 through Ehd1
FL510	Os04t0304200-01	Similar to Nonphototropic hypocotyl protein 1 (EC 2.7.1.37) (Phototropin).	PHOT2; Phototripin-2; protein kinase used for phototropism, activated by blue light; probably starts signaling cascade when it receives light signal
FL510	Os04t0491500-02	TGF-beta receptor, type I/II extracellular region family protein.	oligopeptide transmembrane transporter; peptide proton symport
FL510	Os04t0558400-01	RmlC-like jelly roll fold domain containing protein.	acyl-CoA thioesterase family protein; probably involved in beta-oxidation of fatty acids; removes CoA from long chain fatty acids
FL510	Os05t0132100-02	AMP-dependent synthetase and ligase domain containing protein.	OsLACS1; adds CoA to fatty acids; may be for making phospholipids or a pre-step in beta oxidation
FL510	Os06t0712300-01	EF-Hand type domain containing protein.	calcium ion binding; may also be involved in phospholipid metabolism and its composition in the cell
FL510	Os07t0544800-01	Similar to Oxygen-evolving enhancer protein 3-2, chloroplast precursor (OEE3) (16 kDa subunit of oxygen evolving system of photosystem II) (OEC 16 kDa subunit) (Ferredoxin-NADP reductase binding protein) (BP).	photosynthetic electron transport chain
FL510	Os07t0624700-01	UMP/CMP kinase a (EC 2.7.1.48).	UMP-CMP kinase 3; URA6; involved in pyrimidine nucleotide biosynthesis
FL510	Os07t0637000-01	Similar to CBL-interacting protein kinase 21.	OsCIPK21; kinase that interacts with CBL proteins, involved in calcium signaling pathway
FL510	Os10t0540300-02	Protein of unknown function DUF3615 domain containing protein.
FL510	Os03t0382100-01	Thiolase-like, subgroup domain containing protein.	3-ketoacyl-CoA synthase; involved in fatty acid metabolism
FL510	Os02t0179800-00	Integrase, N-terminal zinc-binding domain domain containing protein.	vacuolar protein; part of the autophagosome complex, leaf senescence
FL510	Os04t0638100-01	Transferase family protein.	transfers acyl groups other than amino-acyl groups
FL510	Os09t0400300-01	Similar to Cinnamyl alcohol dehydrogenase (EC 1.1.1.195).	OsCAD8C; involved in lignin biosynthesis, catalyzing the final step in lignin monomer production
FL510	Os11t0104900-00	Similar to Clathrin heavy chain.	clathrin heavy chain 1; part of intracellular protein transport and receptor-mediated endocytosis
FL510	Os02t0232400-02	Similar to Citrate synthase.	part of TCA cycle
FL510	Os03t0577500-02	Similar to predicted protein.	hexosyltransferase; involved in protein glycosylation in the Golgi apparatus
FL510	Os04t0352400-01	Peptidyl-prolyl cis-trans isomerase, FKBP-type domain containing protein.	for chaperone-mediated protein folding; final protein processing activities
FL510	Os09t0563250-01	Zinc finger, DHHC-type, palmitoyltransferase domain containing protein.	S-acyltransferase; for targeting proteins to the membrane
FL510	Os02t0782600-01	Synaptojanin, N-terminal domain containing protein.	probable lipid phosphatase; may be acting on inositol derivatives like its human synaptojanin homolog for signaling purposes
FL510	Os05t0200500-02	Similar to Casein kinase-like protein.	for protein phosphorylation at serine and threonine residues; may also be involved in endocytosis
FL510	Os06t0713000-01	Zinc finger, B-box domain containing protein.	OsBBX22; transcription factor that may be involved in photomorphogenesis
FL510	Os10t0474100-00	Similar to GMC oxidoreductase family protein, expressed.	glucose-methanol-choline oxidoreductase family protein; possibly for long chain alcohol oxidation
FL510	Os11t0601700-01	Helix-loop-helix DNA-binding domain containing protein.	OsbHLH061; uncharacterized TF
FL510	Os02t0758100-01	Similar to LMBR1 integral membrane family protein.	may be part of endocytosis pathway, acting as receptors in the membrane
FL510	Os02t0586500-02	Similar to Small nuclear ribonucleoprotein Sm D1 (snRNP core protein D1) (Sm-D1) (Sm-D autoantigen).	involved in post-transcriptional gene silencing by limiting degradation of aberrant transgene RNA using the RNA quality control machinery, not involved in siRNA production
FL510	Os03t0850700-02	Similar to Phosphatidylinositol phosphatidylcholine transfer protein sec14 cytosolic-like protein.	domain is for transport of phospholipids from ER or golgi to other cell membranes
FL510	Os04t0298600-00	Uncharacterised protein family FPL domain containing protein.	may be involved in transporting anthocyanins from different cell organelles through endosome transport
FL510	Os05t0494100-01	Histone-like transcription factor, Transcriptional repressor, Repressor of heading date, Inhibition of flowering under long-day condition	OsHAPL1; OsDrAp2; transcriptional regulator for flowering in rice; negatively regulates flowering via downregulation of Hd3a and FT1 through Ehd1
FL510	Os05t0584300-01	Harpin-induced 1 domain containing protein.	possible OsLEA5 homolog; induced by stress as chaperone protein
FL510	Os10t0160000-01	Similar to Ubiquitin carboxyl-terminal hydrolase 12 (EC 3.1.2.15) (Ubiquitin thiolesterase 12) (Ubiquitin-specific processing protease 12) (Deubiquitinating enzyme 12).	protein deubiquitination; reverses fate of proteins up for degradation
FL510	Os02t0702500-01	Similar to B0403H10-OSIGBa0105A11.22 protein.	YakA homolog; may be involved in cell cycle regulation
FL510	Os03t0742900-01	Aux /IAA protein.	OsIAA13; repressor of auxin response genes when auxin is low
FL510	Os06t0235300-01	ATPase, F1/V1/A1 complex, alpha/beta subunit, nucleotide-binding domain containing protein.	Has SCAPER_N domain which has been observed to be associated with cyclin; may be involved in cell cycle regulation
FL510	Os08t0110800-04	Conserved hypothetical protein.
FL510	Os06t0140800-01	Protein kinase, core domain containing protein.	OsPUB51/OsRLCK194; possible membrane bound protein kinase for signaling, may also be involved in ubiquitin tagging of specific proteins for pathway activation
FL510	Os06t0523300-01	Conserved hypothetical protein.
FL510	Os04t0567700-01	ORMDL family protein.	possible involvement with sphingolipid homeostasis and regulation of ceramide biosynthesis
FL510	Os10t0405600-01	Phosphofructokinase family protein.	OsPFK10; part of glycolysis
FL510	Os05t0211100-02	Obtusifoliol 14a-demethylase, Phytosterol and Brassinosteroid biosynthesis	OsCYP51G3; involved with phytosterol and/or brassinosteroid synthesis; downregulation caused BR deficiency phenotypes in rice
FL510	Os03t0130500-01	EF hand domain containing protein.	calcium ion binding; may be for signaling pathway
FL510	Os08t0159800-00	Zinc finger, CCCH-type domain containing protein.	OsC3H56; cytosolic protein that may be involved in degrading mRNA through 3'-UTR binding process
FL510	Os05t0528000-01	Similar to RbohAOsp (Fragment).	RBOHC/NOX5; producer of ROS; membrane bound protein
FL510	Os03t0726100-01	Similar to Tubulin alpha-1 chain (Alpha-1 tubulin).	OsTubA3; microtubule component for cytoskeleton organization and also has role in mitosis
FL510	Os04t0680400-01	Allantoinase (EC:3.5.2.5), Ureide metabolism, Nitrogen molecular sensor	OsALN; provides nitrogen to the plant under low N conditions via degradation of allantoin to allantoate
FL510	Os06t0661700-01	Hypothetical conserved gene.	Rab GTPase activator; involved in intracellular protein transport
FL499	Os12t0571000-01	Metallothionein-like protein type 1.	MTI4A
FL499	Os01t0597800-01	UDP-glucuronosyl/UDP-glucosyltransferase family protein.	membrane bound protein in an intracellular organelle; may be for flavonoid biosynthesis
FL499	Os12t0555200-01	Similar to Probenazole-inducible protein PBZ1.	OsPR10a; PBZ1; important stress signal gene; upregulated by a variety of different hormones and stresses
FL499	Os07t0418500-01	Similar to Cytochrome P450.	may have a role in iron homeostasis
FL499	Os01t0543100-01	Similar to Peroxidase 72 precursor (EC 1.11.1.7) (Atperox P72) (PRXR8) (ATP6a).	prx17; detoxifies hydrogen peroxide
FL499	Os08t0387050-01	Conserved hypothetical protein.
FL499	Os03t0266800-01	Protein kinase, core domain containing protein.	OsBAK1-10;membrane bound receptor kinase; cellulose biosynthetic process; protein autophosphorylation
FL499	Os03t0327800-01	NAC Family transcriptional activator, Abiotic stress response, Positive regulator of leaf senescence	OsNAP/ONAC58; silencing leads to delay of senecence; works with JA pathway, fine tunes ABA biosynthesis and senescence associated genes in rice
FL499	Os11t0688200-01	Conserved hypothetical protein.	membrane bound protein
FL499	Os03t0168300-01	Protein of unknown function DUF1997 domain containing protein.
FL499	Os12t0624200-00	Similar to K-exchanger-like protein.	OsCCX4/OsNCX15; transmembrane ion transporter; may be for sodium-calcium exchange
FL499	Os01t0954500-01	Protein of unknown function DUF702 family protein.	LATERAL ROOT PRIMORDIUM 1 homolog; uncharacterized transcription factor; may be for initiation of lateral root growth
FL499	Os01t0736500-01	Similar to harpin-induced protein.	membrane bound protein;
FL499	Os05t0209600-01	Similar to Esterase.	putative lipase, breaks down fatty acids and lipids; GELP63
FL499	Os03t0194900-03	Uncharacterised conserved protein UCP037471 domain containing protein.	Cytochrome b561 and DOMON domain-containing protein; may be catecholamine receptor
FL499	Os12t0570700-01	Similar to Metallothionein-like protein type 1.	MTI4A
FL499	Os01t0626400-01	WRKY transcription factor, Control of flowering time and plant height	OsWRKY11; overexpression led to increased tolerance to stress; also activates defense genes for biotic stress; represents overlap between biotic and abiotic stress response
FL499	Os04t0415800-00	Similar to OSIGBa0092M08.2 protein.	OsLTPd6; annotated for fatty acid binding and systemic aquired resistance; may be a receptor for bacterial lipids
FL499	Os02t0712700-01	Concanavalin A-like lectin/glucanase domain containing protein.	transmembrane protein, may be for sensing bacteria or for signaling; defense to pathogen
FL499	Os10t0533500-00	Similar to Beta-ring hydroxylase (Fragment).	involved in xanthophyll production
FL499	Os01t0548600-01	Protein kinase, catalytic domain domain containing protein.	cysteine rich receptor like protein kinase
FL499	Os03t0415200-01	Similar to MAP3K protein kinase-like protein.	annotated for lipid metabolic process;
FL499	Os06t0670300-01	Homeodomain-like containing protein.	OsMYB45; OsMPH1; regulates plant height and yield; overexpression increases both; also involved in cadmium stress response
FL499	Os06t0207200-01	Conserved hypothetical protein.	membrane bound protein
FL499	Os01t0665750-01	Similar to WRKY transcription factor 16.	OsWRKY16; uncharacterized TF;
FL478	Os09t0435100-01	Hypothetical gene.
FL478	Os01t0304000-01	Similar to Ribosomal protein L29.	ribosomal component
FL478	Os05t0593900-01	Similar to C13 endopeptidase NP1 precursor.	OsVPE4; vacuolar protease; may be involved with PCD
FL478	Os11t0570000-01	Similar to Receptor kinase-like protein.	membrane bound protein kinase
FL478	Os05t0218400-01	Similar to Somatic embryogenesis receptor kinase-like protein.	OsRLCK181; proline-rich receptor-like kinase PERK1; membrane bound protein kinase
FL478	Os12t0198700-01	Similar to Jasmonate-induced protein.	Dirigent protein; involved in secondary metabolite production
FL478	Os11t0302500-01	Similar to cycloeucalenol cycloisomerase.	membrane bound protein involved in cholesterol metabolism; cyclopropyl sterol isomerase
FL478	Os02t0688900-01	GPI transamidase subunit PIG-U family protein.	putative cell division control protein CDC91; also involved in protein localization
FL478	Os08t0117200-00	Similar to 40S ribosomal protein S13 (Fragment).	OsRPS13; ribosomal component
FL478	Os12t0592200-01	Hypothetical conserved gene.
FL478	Os02t0478600-01	Similar to 40S ribosomal protein S15A.	OsRPS15A; ribosomal component
FL478	Os01t0271700-01	Conserved hypothetical protein.
FL478	Os01t0931400-02	Thiamin pyrophosphokinase, eukaryotic domain containing protein.	ROX1; TPK1; Regulator of XA21-1; Thiamine pyrophosphokinase 1; phosphorylates thiamine to make it an active cofactor; TPP is required for carbohydrate metabolism; also associated with biotic resistance in rice
FL478	Os01t0805200-02	Protein of unknown function DUF3007 domain containing protein.	membrane bound protein
FL478	Os09t0471900-01	Bacterial Fmu (Sun)/eukaryotic nucleolar NOL1/Nop2p domain containing protein.	tRNA methyltransferase
FL478	Os07t0173501-00	Similar to 40S ribosomal protein S18.	ribosomal component
FL478	Os04t0474800-02	Similar to Isoform 2 of Beta-glucosidase 12.	Os4BGlu12; beta-glucosidase 12; associated with cell wall modification; breaks down different sugar moieties in secondary cell wall
FL478	Os03t0794700-01	Similar to 40S ribosomal protein S18.	ribosomal component
FL478	Os11t0559200-00	Protein kinase, core domain containing protein.	Xa21; membrane bound protein kinase; receptor for infection of Xanthomonas
FL478	Os12t0557400-02	Conserved hypothetical protein.	membrane bound protein
FL478	Os04t0453400-02	Similar to Monosaccharide transporter 1.	plasma membrane carbohydrate:proton symporter
FL478	Os02t0603600-01	Conserved hypothetical protein.	OsbHLH110; uncharacterized TF
FL478	Os04t0515300-02	Ribosomal protein L14 domain containing protein.	ribosomal component
FL478	Os06t0680900-02	Exostosin-like family protein.	protein glycosyltransferase
FL478	Os01t0847600-01	Aldo-keto reductase, Detoxification of abiotic stress-related reactive aldehydes, Oxidative and heat stress tolerance, Herbicide resistance	OsAKR1; helps detoxify stress products such as MDA and methylglyoxal; overall cell detoxification
FL478	Os02t0148600-01	Similar to 4/1 protein.
FL478	Os10t0567500-01	RNA-directed DNA polymerase (reverse transcriptase) domain containing protein.	intron maturase; for mitochondrial mRNA processing, intron processing, and mitochondrion organization
FL478	Os04t0647900-01	Leucine-rich repeat, N-terminal domain containing protein.	membrane bound protein receptor
FL478	Os10t0413700-01	No apical meristem (NAM) protein domain containing protein.	ONAC118; uncharacterized NAC
FL478	Os03t0308500-01	DEAD-like helicase, N-terminal domain containing protein.	OsRH24; DEAD-box ATP-dependent RNA helicase 24; RNA-binding protein; mRNA splicing
FL478	Os11t0220800-01	Similar to 60S ribosomal protein L10 (QM protein homolog).	ribosomal component
FL478	Os03t0762500-01	Conserved hypothetical protein.	membrane bound protein
FL478	Os05t0556900-01	Ribosomal protein L35Ae family protein.	ribosomal component
FL478	Os03t0598800-02	Similar to 60S ribosomal protein L15.	ribosomal component
FL478	Os03t0843100-02	Ras GTPase family protein.	OsRab11A1; Rab protein signal transduction; intracellular protein transport; GTPase activity
FL478	Os05t0228400-01	Basic helix-loop-helix dimerisation region bHLH domain containing protein.	OsbHLH68; uncharacterized TF
FL478	Os08t0428400-01	Tify domain containing protein.	OsTIFY6A; repressor of jasmonate response; part of JA repsonse pathway
FL478	Os05t0198700-01	Similar to REX1 DNA Repair family protein.	DNA repair;
FL478	Os03t0162500-01	Protein of unknown function DUF506, plant family protein.
FL478	Os01t0958500-01	Similar to RNA binding protein-like.
FL478	Os01t0593600-01	Similar to Protein SYS1.	intracellular transport from Golgi to endosome or PM and back
FL478	Os09t0501100-00	Protein of unknown function DUF568 domain containing protein.	ribosomal component
FL478	Os09t0559600-01	Thioredoxin domain 2 containing protein.	cellular redox homeostasis
FL478	Os06t0560000-02	Ferroportin1 family protein.	solute carrier family 40 member 1; for iron transport and iron homeostasis; membrane protein
FL478	Os12t0508300-01	40S ribosomal protein S29.	ribosomal component
FL478	Os02t0785800-02	Similar to Ribosomal protein L35A.	ribosomal component
FL478	Os01t0927500-02	Serine/threonine protein kinase-related domain containing protein.	membrane bound protein kinase; regulation of flower development and meristem growth
FL478	Os05t0413000-01	Mitochodrial transcription termination factor-related family protein.	chloroplast transcription factor
FL478	Os09t0110400-03	Similar to DNA-directed RNA polymerase II 36 kDa polypeptide A (EC 2.7.7.6) (RNA polymerase II subunit 3).	RNA polymerase for transcription
FL478	Os02t0673500-01	Basic helix-loop-helix dimerisation region bHLH domain containing protein.	transcription factor LHW homolog; regulator of stele development in roots
FL478	Os11t0135400-00	60S acidic ribosomal protein P0.	ribosomal component
FL478	Os02t0181800-01	Similar to Ubiquitin fusion degradation 1-like.	ubiquitin-dependent protein degradation
FL478	Os08t0128500-00	Similar to 60S ribosomal protein L37 (Fragment).	ribosomal component
FL478	Os01t0268100-01	Similar to Major facilitator superfamily antiporter.	OsZIFL1; probable peptide/nitrate transporter
FL478	Os04t0312100-01	Peptidase C12, ubiquitin carboxyl-terminal hydrolase 1 domain containing protein.
FL478	Os06t0194400-01	Transcriptional factor B3 family protein.	uncharacterized TF
FL478	Os12t0232300-00	Similar to ZCN20.	TWIN SISTER of FT; OsFTL7; Flowering Time Like gene 7;
FL478	Os10t0127000-01	Similar to F-box domain containing protein, expressed.	possible ubiquitin ligase
FL478	Os06t0548000-01	Aspartate aminotransferase (EC 2.6.1.1).	mitochondrial aminotransferase; converts aspartate to oxaloacetate and 2-oxoglutarate to glutamate
FL478	Os02t0772000-00	Similar to global transcription factor group.	ribosomal component
FL478	Os02t0519900-01	Similar to Elongation factor EF-2 (Fragment).	translation elongation factor
FL478	Os02t0732900-01	Protein of unknown function DUF794, plant family protein.
FL478	Os11t0194800-01	Similar to DNA-directed RNA polymerase II 7.6 kDa polypeptide (EC 2.7.7.6) (RPB10) (RPB7.6).	RNA polymerase for transcription
FL478	Os02t0672800-01	Similar to Protein kinase.	WNK4; homolog WNK9 conferred drought and salt tolerance to arabidopsis when overexpressed
FL478	Os11t0516400-01	Hypothetical conserved gene.
FL478	Os04t0464500-01	SEP domain containing protein.	involved in autophagosome assembly; may also be involved in proteasome activity
FL478	Os05t0409500-00	Similar to MtN21 protein.	OsUMAMIT9; membrane transporter
FL478	Os01t0685400-01	Homeodomain-like domain containing protein.	Myb-type transcription factor
FL478	Os04t0297933-00	Similar to kinase family protein.
FL478	Os10t0478000-01	Transcriptional regulator, Regulator of meristem activity, Regulation of inflorescence development	TAW1; OsG1L5; TAWAWA1; developmental transcription factor
FL478	Os01t0198000-01	RNA-dependent RNA polymerase, eukaryotic-type domain containing protein.	OsRDR4; involved in generation of siRNAs
FL478	Os01t0864200-01	Conserved hypothetical protein.	membrane bound protein
FL478	Os02t0709000-00	Exonuclease domain containing protein.	rRNA processing
FL478	Os03t0194500-01	Similar to Protein translocase/ protein transporter.	chloroplastic transmembrane transproter for proteins
FL478	Os04t0667700-01	Similar to Actin-related protein 8A.	ARP8; actin-related protein 8; human homolog has been proposed to be important for chromatin remodeling by acting on histones; is localized in nucleus
FL478	Os06t0158700-01	Glyoxalase/bleomycin resistance protein/dioxygenase domain containing protein.	lactoylglutathione lyase-like; detoxification enzyme, utilizes glutathione to detoxify methylglyoxal products
FL478	Os10t0142600-00	Protein kinase, catalytic domain domain containing protein.	OsWAK101; membrane bound protein kinase
FL478	Os07t0593200-02	Zinc finger, SWIM-type domain containing protein.	may be involved in DSB repair via homologous recombination
FL478	Os03t0113200-01	Protein of unknown function DUF295 family protein.
FL478	Os07t0413300-01	Protein of unknown function DUF1409 domain containing protein.
FL478	Os04t0471300-01	Similar to H0418A01.6 protein.	membrane bound protein
FL478	Os03t0345200-01	40S ribosomal protein S21.	ribosomal component
FL478	Os03t0752800-02	APETALA1 (AP1)/ FRUITFULL (FUL)-like MADS box transcription factor, Specification of inflorescence meristem identity	OsMADS14; flower development gene in SAM; Apetala1 homolog; for floral organ identity
FL478	Os11t0629100-00	Conserved hypothetical protein.	possible metal ion transporter
FL478	Os05t0207300-01	Similar to 60S ribosomal protein L11-2 (L16). Splice isoform 2.	ribosomal component
FL478	Os07t0140566-00	Similar to hydrolase/ protein serine/threonine phosphatase.
FL478	Os02t0662700-02	Similar to Scl1 protein (Fragment).	OsHAM1/OsScl1; required for vegetative transition; repression by miR171 delays the transition to flowering
FL478	Os08t0319900-01	Putative cyclase family protein.	OsCYL3; Cyclin-like protein 3; annotated for arylformidase activity which is part of tryptophan breakdown, and was observed to be upregulated in different stresses and hormone treatments
FL478	Os06t0725900-01	Similar to Cell division protein ftsH homolog, chloroplast precursor (EC 3.4.24.-) (DS9).	OsFTSH1; chloroplastic; metalloprotease which may be involved with cell cycle and division, photoinhibition, photosystem II repair, and thylakoid membrane organization
FL478	Os10t0513200-01	Boric acid channel, Regulation of boron distribution	OsNIP3;1/DTE1; boron and possible arsenate channel localized in plasma membrane; determines where boron gets deposited
FL478	Os01t0191100-01	Similar to Acidic ribosomal protein P2a-4 (Fragment).	ribosomal component
FL478	Os06t0633100-01	Similar to P10Sh249C12.	possible membrane bound amino acid exporter
FL478	Os03t0681700-01	Component of TORC1(Target of rapamycin complex 1)	LST8; component of TORC1 which is a controller of plant development
FL478	Os04t0663700-01	Similar to OSIGBa0099L20.7 protein.
FL478	Os04t0417600-00	Similar to OSIGBa0092M08.12 protein.	OsVQ15; may be involved in specific responses towards infections
FL478	Os11t0120300-01	Protein of unknown function DUF567 family protein.	possible translation initiation factor
FL478	Os10t0576100-01	Similar to Inositol phosphate kinase.	OsITPK5/ITL3; annotated as an inositol kinase that makes phytic acid for seeds; since this is inositol, it may be acting for signaling
FL478	Os03t0427100-01	Zinc finger, RING/FYVE/PHD-type domain containing protein.	membrane bound protein
FL478	Os04t0496000-01	Glucose/ribitol dehydrogenase family protein.	glucose/ribitol dehydrogenase has been associated with carbohydrate metabolism and dessication tolerance, along with signaling;
FL478	Os09t0539400-00	Similar to MCM10 minichromosome maintenance deficient 10.	OsMCM10; part of complex for replication
FL478	Os11t0629500-01	Similar to Phosphoserine phosphatase, chloroplast precursor (EC 3.1.3.3) (PSP) (O-phosphoserine phosphohydrolase) (PSPase).	chloroplastic protein for serine biosynthesis
FL478	Os03t0577000-01	Similar to Ribosomal protein S3 (Fragment).	ribosomal component; may also be involved in DNA repair
FL478	Os08t0375900-02	Similar to Nudix hydrolase 22, chloroplast precursor (EC 3.6.1.-) (AtNUDT22).	may be involved in peroxisomal lipid metabolism
FL478	Os01t0149350-00	NB-ARC domain containing protein.	receptor protein
FL478	Os02t0745100-01	Aquaporin NIP III subfamily protein, Aquaporin, Silicon influx transporter, Arsenic species (As) uptake, Arsenite efflux, Selenite (Se) uptake, Water transport	Lsi1/OsNIP2;1/OsLsi1; silicon influx transporter; silicon helps improve plant welfare, prevents lodging, and helps overcome stresses
FL478	Os11t0429100-00	Hypothetical conserved gene.	possible signaling protein, NB-LRR family protein
FL478	Os07t0202900-01	Similar to mitochondrial 28S ribosomal protein S29-related.	possible mitochrondrial ribosome component
FL478	Os02t0147100-00	Conserved hypothetical protein.	may be involved in replication, part of DNA topoisomerase complex
FL478	Os03t0343700-01	Brix domain containing protein.	may be part of ribosomal assembly complex
FL478	Os07t0201800-00	UDP-glucuronosyl/UDP-glucosyltransferase domain containing protein.	possible glycosyltransferase involved in flavonoid biosynthesis
FL478	Os03t0781700-01	Reticulon family protein.	ER localized protein; may be involved in facilitating protein trafficking
FL478	Os03t0387100-01	Proteasome alpha 2 subunit, Thermotolerance	PAB1; proteasome; shown to be important for stress response as it degrades misfolded proteins
FL478	Os04t0644700-00	Coatomer, epsilon subunit domain containing protein.	for vesicular transport of proteins to and fro the ER and Golgi; specifically acts on dilysine motifs
FL478	Os11t0131300-00	Hypothetical conserved gene.	OsFBOX565
FL478	Os01t0139700-01	Conserved hypothetical protein.
FL478	Os04t0690100-02	Similar to H0814G11.16 protein.	possible uncharacterized transcription factor
FL478	Os12t0567300-00	Myb transcription factor domain containing protein.	MYBAS2; not yet characterized for function
FL478	Os02t0699600-01	Similar to 60S ribosomal protein L12.	ribosomal component
FL478	Os05t0459400-01	Kinesin, motor region domain containing protein.	KIN10-C; cytoskeletal protein involved with microtubule movement
FL478	Os02t0228900-01	Similar to Auxin-responsive protein IAA18 (Indoleacetic acid-induced protein 18).	OsIAA7; auxin signaling repressor that gets upregulated upon auxin induction
FL478	Os07t0614500-01	Similar to Elongation factor 1 beta 2.	translation elongation factor
FL478	Os05t0502200-01	Phospholipid/glycerol acyltransferase domain containing protein.	involved in phospholipid metabolism; phosphatidylinositol acyl-chain remodeling
FL478	Os03t0304500-01	Tetratricopeptide-like helical domain containing protein.
FL478	Os03t0721900-00	Similar to Histone H2A.	H2AXa; chromatin organization
FL478	Os05t0581900-01	X8 domain containing protein.	membrane bound carbohydrate binding protein; may be for signaling
FL478	Os03t0667800-00	Ribosomal protein S21e family protein.	ribosomal component
FL478	Os06t0332500-01	Conserved hypothetical protein.
FL478	Os11t0579800-01	Gar1 protein RNA-binding region family protein.	part of ribosome biogenesis; catalyzes pseudouridylation of rRNA
FL478	Os06t0112400-01	Aldo/keto reductase domain containing protein.	RNA binding protein
FL478	Os01t0821800-03	Nucleic acid-binding, OB-fold-like domain containing protein.	aminoacyl-tRNA synthetase activity for methionyl
FL478	Os01t0885500-01	Hypothetical conserved gene.
FL478	Os08t0552400-00	Hypothetical conserved gene.
FL478	Os03t0825400-01	Similar to Mitochondrial import inner membrane translocase subunit Tim10.	protein transporter activity
FL478	Os06t0716800-02	Basic leucine zipper domain containing protein.	OsbZIP53; APIP5; silencing of this gene leads to cell death; suppression happens during disease infection; function unknown under normal conditions
FL478	Os03t0226200-01	Non-symbiotic hemoglobin 2 (rHb2) (ORYsa GLB1b).	HB2; may be acting as an oxygen sensor (maybe for ROS) or for electron transfer, while possibly bound to O2 molecule
FL478	Os12t0198000-01	Protein of unknown function DUF538 family protein.
FL478	Os08t0564500-01	Zinc finger, U1-type domain containing protein.	possible uncharacterized transcription factor
FL478	Os10t0561100-01	Similar to Quinone oxidoreductase.	NADPH quinone reductase; may be involved in cellular response to oxidative stress
FL478	Os09t0472700-00	Similar to blight-associated protein p12.	membrane bound protein
FL478	Os02t0653800-01	Similar to GTP-binding protein.	OsRab1C3/OsRab1; GTPase activity; for intracellular protein transport; ER to Golgi vesicle-mediated transport
FL478	Os05t0490100-01	Similar to 60S ribosomal protein L30.	ribosomal component
FL478	Os07t0180900-01	Similar to 60S ribosomal protein L4.	ribosomal component
FL478	Os02t0591600-01	WD40 repeat domain containing protein.	OsWD40-46;
FL478	Os08t0100150-01	Conserved hypothetical protein.
FL478	Os01t0972000-01	Zinc finger, RING/FYVE/PHD-type domain containing protein.	OsRFPH2-3; ubiquitin protein ligase
FL478	Os02t0734400-00	Similar to ABA-induced protein.	probable peroxygenase 5; may be involved in detoxifying peroxides
FL478	Os07t0695800-02	Similar to OSIGBa0096P03.7 protein.	2-oxoglutarate dehydrogenase; part of TCA cycle
FL478	Os09t0502000-01	Similar to Ribosomal L32.	ribosomal component
FL478	Os01t0236700-01	Octicosapeptide/Phox/Bem1p domain containing protein.	OsNIN-like3/NLP3; possible regulator of OsNHX1
FL478	Os03t0803500-01	Similar to Prolyl 4-hydroxylase alpha-1 subunit-like protein.	probable prolyl 4-hydroxylase 6; peptidyl-proline hydroxylation to 4-hydroxy-L-proline; may be important for stabilizing proteins under elevated temps or stress conditions
FL478	Os03t0187600-01	GRAM domain containing protein.	FH protein interacting protein FIP1; FIP2 in arabidopsis is a substrate specific adapter for E3 ubq ligase complex; for targeting specific proteins for degradation
FL478	Os09t0321500-01	Hypothetical conserved gene.
FL478	Os07t0627300-01	Similar to Myb-related protein B (B-Myb).	OsMyb124; uncharacterized Myb transcription factor
FL478	Os05t0555800-00	Similar to 60S ribosomal protein L35a-3.	ribosomal component
FL478	Os01t0626900-01	Helix-loop-helix DNA-binding domain containing protein.	OsbHLH144; uncharacterized transciption factor
FL478	Os07t0568600-01	Similar to Calcium-dependent protein kinase.	OsCPK20; for calcium mediated signaling pathway
FL478	Os01t0592900-02	Similar to regulator of telomere elongation helicase 1.	RTEL1; regulates meiotic recombinations and maintains DNA stability
FL478	Os02t0673000-01	Uncharacterised protein family UPF0005 domain containing protein.	vacuolar protein for malate transport
FL478	Os04t0670000-01	Reticulon family protein.	ER localized protein; may be involved in facilitating protein trafficking
FL478	Os03t0320900-01	Guanylate kinase family protein.	V2; Viriscent2; mGmk; localized in mitochondria and plastids; important for chloroplast differentiation, and essential for GMP and cGMP recycling in these organelles
FL478	Os01t0205500-01	Similar to 60S ribosomal protein L11-2 (L16). Splice isoform 2.	ribosomal component
FL478	Os03t0654700-01	Protein of unknown function DUF1637 family protein.	OsEnS-50; possible plant cysteine oxidase 3; degrades cysteine and homocysteine
FL478	Os12t0570700-01	Similar to Metallothionein-like protein type 1.	MtI4A
FL478	Os02t0193000-01	Protein kinase-like domain containing protein.	OsLysM-RLK1; RLK2; OsNFR5; important for recognition of symbiotes or recognition of infections
FL478	Os09t0258600-01	Similar to 60S ribosomal protein L17-1.	ribosomal component
FL478	Os04t0412300-02	Glycoside hydrolase, family 17 protein.	membrane bound protein that cleaves O-glycosyl compounds
FL478	Os01t0347000-01	Similar to PROPYZAMIDE-HTPERSENSITIVE 1.	OsPP4; OsSTA14; OsPHS1b; protein phosphatase; may be involved in cortical microtubule organization
FL478	Os02t0177400-01	Conserved hypothetical protein.	nuclear organization protein
FL478	Os06t0184100-01	Conserved hypothetical protein.	DPL2; pollen hybdrid incompatibility gene
FL478	Os07t0617700-01	Cyclin-like F-box domain containing protein.	Fbox397; AtFBX13-like protein; ubiquitin protein transferase; may be for targeting proteins for degradation
FL478	Os04t0434800-02	Similar to Thylakoid-bound ascorbate peroxidase (EC 1.11.1.11) (Fragment).	OsAPX7; hydrogen peroxide removal in the chloroplast
FL478	Os10t0508600-01	Protein of unknown function DUF1352 domain containing protein.	involved in ER organization
FL478	Os08t0151700-01	Zinc finger, RING/FYVE/PHD-type domain containing protein.	annotated for peptidase activity; putative potyviral helper component protease-interacting protein 1
FL478	Os02t0326200-00	Nucleotide-binding, alpha-beta plait domain containing protein.	homolog of HPE1/RBD1 in arabidopsis which is for plastid translation, rRNA processing
FL478	Os03t0565500-01	Similar to Elongation factor G 1, mitochondrial precursor (mEF-G-1) (EFGM).	translation elongation factor
FL478	Os02t0828200-01	TPR-like domain containing protein.
FL478	Os06t0128400-01	WD40 repeat-like domain containing protein.	involved in maturation of SSU-rRNA for ribosomal assembly
FL478	Os03t0364000-01	Similar to ubiquitin-like protein.
FL478	Os06t0555400-01	Similar to 40S ribosomal protein S19-like.	ribosomal component
FL478	Os07t0613200-00	Similar to 60S ribosomal protein L27a-3.	ribosomal component
FL478	Os01t0566200-01	Hypothetical protein.
FL478	Os02t0174800-01	Protein of unknown function DUF581 family protein.	Has FLZ-like domain
FL478	Os08t0162033-00	Similar to 50S ribosomal protein L13.	ribosomal component in the mitochondrion
FL478	Os01t0536466-00	Conserved hypothetical protein.	NBS-LRR disease resistance protein like; may be for reception of signals for infection
FL478	Os01t0883800-02	GA 20-oxidase2, GA metabolism	sd1/GA20ox2; key enzyme for gibberelin synthesis; controls plant height
FL478	Os03t0808200-00	UDP-glucuronosyl/UDP-glucosyltransferase family protein.	possible flavonoid glucosyltransferase; membrane bound organelle localized
FL478	Os01t0506100-02	Pentatricopeptide repeat domain containing protein.	leaf protein-like; mitochondrion localized
FL478	Os05t0472700-01	Similar to Metal transport protein.	OsZIP5; zinc ion transporter; plasma membrane protein
FL478	Os12t0633000-01	Xylulose kinase.	xylulokinase; phosphorylates xylulose in the cytoplasm
FL478	Os01t0627933-00	Similar to Cytochrome P450.	heme binding enzyme
FL478	Os10t0420000-01	Conserved hypothetical protein.	2OG-Fe(II) oxygenase family member; may be for hydroxylating proline residues
FL478	Os08t0543275-00	Similar to H0315A08.1 protein.	membrane bound protein
FL478	Os05t0182600-01	Similar to SSRP1 protein.	SSRP1-B; part of nucleosome reorganization complex; allows entry of transcription, DNA replication, or repair machinery into the nucleosome
FL478	Os09t0568800-01	Similar to Ribosomal protein S25 (40S ribosomal 25S subunit).	ribosomal component
FL478	Os12t0604800-01	Tetratricopeptide-like helical domain containing protein.	Hsp90 protein binding
FL478	Os02t0824300-01	Protein of unknown function DUF296 domain containing protein.	putative AT-hook protein 1, which is involved in chromatin remodeling with the SWI/SNF complex
FL478	Os06t0550000-00	Similar to 60S ribosomal protein L11.	ribosomal component
FL478	Os01t0747800-01	VQ domain containing protein.	OsVQ3
FL478	Os04t0386900-01	Transcriptional factor B3 family protein.	uncharacterized TF
FL478	Os08t0512100-00	Conserved hypothetical protein.
FL478	Os02t0676800-01	Similar to Dehydration responsive element binding protein 1E (DREB1E protein).	OsERF20 uncharacterized yet
FL478	Os02t0229000-01	Similar to 40S ribosomal protein S19-like.	ribosomal component
FL478	Os02t0678200-01	SPX-MFS protein, Pi homeostasis	transporter protein involved in Pi transport, localized in the tonoplast
FL478	Os05t0486700-01	Ribosomal protein L24e domain containing protein.	ribosomal component
FL478	Os12t0232700-01	Hypothetical protein.
FL478	Os03t0109400-02	Homeodomain-related domain containing protein.	LF1/OsHB1; lateral floret 1; mutation led to triple floret phenotype
FL478	Os03t0741400-01	Similar to SUSIBA2.	OsWRKY121; SUSIBA2 recently was shown to improve photosynthate allocation to spikelets when copied from barley;
FL478	Os08t0235800-00	Similar to WRKY transcription factor 25.	OsWRKY25; uncharacterized WRKY
FL478	Os02t0514500-01	Similar to Glycerophosphoryl diester phosphodisterase (Fragment).	lipid metabolic process
FL478	Os07t0224000-00	Similar to 60S ribosomal protein L24.	ribosomal component
FL478	Os01t0129500-02	Protein of unknown function DUF1666 family protein.	ribosomal component
FL478	Os06t0591600-01	Similar to Hemoglobin Hb2.	two-on-two hemoglobin; putative oxygen carrier; for response to hypoxia
FL478	Os07t0436100-01	Similar to predicted protein.
FL478	Os02t0714600-02	Ribose-phosphate pyrophosphokinase 4 (EC 2.7.6.1) (Phosphoribosyl pyrophosphate synthetase 4).	for purine nucleotide biosynthesis
FL478	Os03t0622600-01	Conserved hypothetical protein.
FL478	Os04t0105100-01	Zinc finger, RING/FYVE/PHD-type domain containing protein.	membrane bound protein
FL478	Os04t0198733-00	Hypothetical conserved gene.
FL478	Os01t0752300-01	Similar to 60S ribosomal protein L18a-1.	ribosomal component
FL478	Os01t0738000-01	Conserved hypothetical protein.
FL478	Os02t0669366-00	Hypothetical gene.
FL478	Os01t0876800-00	RNA-binding region RNP-1 (RNA recognition motif) domain containing protein.	RNA binding protein 24-B
FL478	Os03t0211400-01	Calmodulin-binding, plant family protein.	calmodulin binding, for signaling
FL478	Os01t0839400-00	Pentatricopeptide repeat domain containing protein.
FL478	Os01t0826800-01	Conserved hypothetical protein.
FL478	Os05t0493500-00	Similar to Cyclin-B1-5.	CYCB1-5; protein kinase binding; positive regulation of cell cycle and cell proliferation
FL478	Os05t0528200-01	Similar to 50S ribosomal protein L20.	ribosomal component
FL478	Os03t0818400-02	Similar to 40S ribosomal protein S23 (S12).	ribosomal component
FL478	Os06t0199000-01	Similar to Glycine-rich cell wall structural protein 2 precursor.	cell wall component
FL478	Os02t0586800-01	Tetratricopeptide-like helical domain containing protein.	membrane bound protein
FL478	Os09t0286600-02	Pathogenesis-related transcriptional factor and ERF domain containing protein.	Sub1C; part of the Sub1 locus which confers submergence tolerance to rice; confers less effect than Sub1A
FL478	Os09t0265800-01	HGWP repeat domain containing protein.
FL478	Os03t0219100-01	Cellular retinaldehyde-binding/triple function, C-terminal domain containing protein.	may be involved in hydrophilic substance processing or be a membrane protein due to its CRAL-TRIO domain
FL478	Os05t0107700-01	Transcription factor IIA small subunit (Transcription factor IIA gamma subunit).	Xa5; TFIIAy; resistance gene for Xanthomonas; recessive substitution confers resistance, maybe because it cannot be hijacked by bacteria; plays important role in transcriptional activation
FL478	Os04t0438400-01	Similar to Pectin methylesterase-like protein.	OsPME13; pectinesterase; may be for cell wall remodeling
FL478	Os12t0481100-01	Similar to cDNA clone:J033010C22, full insert sequence.	OsRH28; DEAD-box ATP-dependent RNA helicase 28; may be a spliceosome component or a translation initiation component
FL478	Os02t0776800-02	Similar to Replication protein A 70kDa.	OsRPA1A; part of the replication protein A complex which is needed for DNA recombination, repair, and replication; essential for meiotic and somatic DNA repair; involved in DSB repair induced by stresses
FL478	Os05t0275000-01	Pentatricopeptide repeat domain containing protein.	mitochondrial protein
FL478	Os10t0506900-02	Conserved hypothetical protein.	membrane bound protein
FL478	Os07t0186000-02	H-type thioredoxin, Regulation of the apoplastic reactive oxygen species, Stress response	OsTRXh1; OsTrx23; regulates ROS in apoplast; negatively regulates MPK3 and MPK6 which are cold stress induced
FL454	Os08t0314800-02	Similar to Poly(A)-binding protein.	OsPAPBC2; polyadenylate-binding protein; may be for RNA processing; may be for silencing of transcripts
FL454	Os05t0494100-01	Histone-like transcription factor, Transcriptional repressor, Repressor of heading date, Inhibition of flowering under long-day condition	OsDrAp2; OsHAPL1; regulates flowering by repression of florigen genes; directly acts on Ehd1
FL454	Os03t0727100-01	Conserved hypothetical protein.
FL454	Os01t0218032-01	Putative DNA demethylase, Endosperm development	ROS1a; DME1; removes methylcytosine residues; important for endosperm development
FL454	Os11t0140800-01	Similar to Cytochrome C biogenesis protein transmembrane region containing protein, expressed.	CCDA1; involved in chloroplastic ETC
FL454	Os05t0280500-01	Phospholipid/glycerol acyltransferase domain containing protein.	GPAT; involved in lipid metabolism; may be involved in cutin biosynthesis
FL454	Os05t0584400-01	Conserved hypothetical protein.	membrane bound protein;
FL454	Os03t0252800-01	Pyridoxal phosphate-dependent transferase, major region, subdomain 1 domain containing protein.	Long chain base biosynthesis protein 1a; Serine palmitoyltransferase; involved in sphingolipid biosynthesis which are important in signal transduction and cell recognition
FL454	Os05t0545000-01	Similar to Phosphatidylinositol transfer-like protein IV.	OsSNDP6; membrane bound protein; phosphatidylinositol/phosphatidylcholine transfer protein SF8
FL454	Os03t0838900-01	Mitochodrial transcription termination factor-related domain containing protein.	chloroplast localized transcription factor; annotated for developmental processes
FL454	Os06t0172800-00	Similar to alkaline alpha galactosidase 2.	chloroplast protein; probable galactinol-sucrose galactosyltransferase; creates raffinose from sucrose and galactosyl myo-inositol
FL454	Os04t0636600-02	Mitochondrial inner membrane protein Mitofilin domain containing protein.	possible MICOS component, which is important for inner mitochondrial membrane maintenance
FL454	Os02t0109400-00	Transcription factor jumonji/aspartyl beta-hydroxylase domain containing protein.	histone demethylase; regulator of transcription
FL454	Os01t0770700-00	Similar to Copper transporter 1.	COPT1; membrane bound Cu transporter; works in cooperation with SWEET11 and COPT2; involved with defense against Xanthomonas
FL454	Os10t0533500-00	Similar to Beta-ring hydroxylase (Fragment).	lipid biosynthesis; for xanthophyll production
FL454	Os07t0143200-01	Phytochrome-interacting bHLH factor, Cross-talk between light and stress signaling	OsPIL14/OsPIF14; represses DREB1B expression; may be working in same pathway as OsJAZ9;
FL454	Os11t0116500-01	Similar to Chloroplastic outer envelope membrane protein (OEP75) precursor (Outer membrane protein).
FL454	Os06t0129900-02	Similar to cytochrome P450.	membrane bound protein;
FL454	Os01t0116900-00	Protein kinase, catalytic domain domain containing protein.	membrane bound protein kinase
FL454	Os02t0802400-01	Similar to calcineurin subunit B.	vacuolar calcium binding protein, possible protein phosphatase
FL454	Os06t0658900-01	Homogentisate phytyltransferase (HPT), Tocopherol (vitamin E) biosynthesis, Plant development, Cold tolerance	OsVTE2; OsHPT; SGD1; RTD1; for tocopherol biosynthesis which is a cofactor
FL454	Os07t0620400-01	Similar to GTP-binding protein-like.	GB1B; intracellular protein transport; Golgi to PM transport
FL454	Os08t0500200-01	CBF1-interacting co-repressor CIR, N-terminal domain containing protein.	pre-mRNA splicing factor CWC25 homolog
FL454	Os12t0570700-01	Similar to Metallothionein-like protein type 1.	MTI4A
