# Supplementary material for: Novel and Transgressive Salinity Tolerance in Recombinant Inbred Lines of Rice Created by Physiological Coupling-Uncoupling and Network Rewiring Effects
Source: Front Plant Sci. 2021 Feb 23;12:615277. doi: 10.3389/fpls.2021.615277 (PMC7940525; doi:10.3389/fpls.2021.615277)
Supplement: Supplementary Dataset 5 — Gene loci co-expressed with OsMTI4A in each genotype. [file Data_Sheet_5.xlsx]

## Sheet: Sheet1
Supplementary Dataset 4. Gene loci co-expressed with OsHKT7 in each genotype.
Genotype	ID	Description	Annotation/possible function
Pokkali	Os06t0723400-00	Hypothetical conserved gene.	protein k48-linked deubiquitination
Pokkali	Os04t0607600-01	High-affinity K+ transporter (HKT) family protein, Na+ exclusion from leaf blade upon salt stress	OsHKT7
Pokkali	Os10t0124000-01	Ribosomal protein L7A/RS6 family domain containing protein.	NHP2-like protein 1; involved in mrna splicing via spliceosome
Pokkali	Os03t0807800-01	Similar to 40S ribosomal protein S2 (Fragment).	SUP44; constituent of ribosome
Pokkali	Os05t0171300-01	Similar to Plastidial ADP-glucose transporter.	OsBT1-2; adp-glucose transporter involved in starch synthesis
Pokkali	Os09t0423600-01	Similar to Monogalactosyldiacylglycerol synthase (EC 2.4.1.46).	MGD1; involved in the synthesis of structural components of photosynthetic membranes in the chloroplast
Pokkali	Os07t0674700-01	Similar to 60S ribosomal protein L18.	structural component of ribosome
Pokkali	Os06t0591600-01	Similar to Hemoglobin Hb2.	response to hypoxia; has heme binding domain, oxygen binding oxygen carrier capacity
Pokkali	Os04t0544000-00	Hypothetical conserved gene.
Pokkali	Os02t0832200-01	Similar to chloroplast channel forming outer membrane protein.	OEP21, outer envelope pore protein 21; porin activity, voltage gated anion channel activity; possibly involved in photosynthesis ETC
Pokkali	Os06t0134900-01	Conserved hypothetical protein.
Pokkali	Os05t0513500-01	Similar to 50S ribosomal protein L33.
Pokkali	Os12t0135900-00	Similar to 50S ribosomal protein L24.
Pokkali	Os10t0571600-01	No apical meristem (NAM) protein domain containing protein.	ONAC121; has links to flowering and grain development
Pokkali	Os10t0564300-01	Similar to 60S ribosomal protein L27.
Pokkali	Os10t0344500-00	Similar to cDNA clone:001-128-E01, full insert sequence.	antiporter activity; drug transmembrane transport, so may be medium size molecules
Pokkali	Os08t0427700-00	Histone H2A.
Pokkali	Os07t0670600-01	Ribosome biogenesis factor, NIP7 domain containing protein.	ribosomal assembly
Pokkali	Os07t0541200-00	Similar to receptor-like serine-threonine protein kinase.	plasma membrane bound protein kinase, possibly for signaling
Pokkali	Os03t0145700-02	Conserved hypothetical protein.	membrane bound protein
Pokkali	Os02t0627900-00	Similar to cDNA clone:J013002N02, full insert sequence.
Pokkali	Os02t0790600-02	Similar to RING-H2 finger protein ATL1R (RING-H2 finger protein ATL8).	protein ubiquitination; ubiquitin ligase
Pokkali	Os07t0660700-01	WD repeat protein 55 domain containing protein.	OsWD40-149; possibly involved in development
Pokkali	Os09t0488600-00	Protein kinase PKN/PRK1, effector domain containing protein.
Pokkali	Os02t0673000-01	Uncharacterised protein family UPF0005 domain containing protein.	vacuolar malate transport
Pokkali	Os02t0290400-01	Ribosomal biogenesis, methyltransferase, EMG1/NEP1 domain containing protein.	rRNA methyltransferase for ribosome formation
Pokkali	Os07t0692200-00	Uncharacterised protein family UPF0497, trans-membrane plant domain containing protein.	CASP-like protein 4B1; localized in the plasma membrane, may be involved in ion transport; may be part of vasculature system
Pokkali	Os07t0489800-01	Beta-grasp fold, ferredoxin-type domain containing protein.	Ferrodoxin; involved in photosynthetic ETC
Pokkali	Os05t0550800-01	Serine/threonine protein kinase domain containing protein.	membrane bound protein kinase, possible cell surface receptor
Pokkali	Os05t0548800-01	Acid phosphatase/vanadium-dependent haloperoxidase related family protein.	may be involved in detoxification (?)
Pokkali	Os04t0496000-01	Glucose/ribitol dehydrogenase family protein.	similar protein is involved in carbohydrate metabolism under stress by acting as a short alcohol-polyol-sugar dehydrogenase; may be involved in signal transduction
Pokkali	Os03t0113200-01	Protein of unknown function DUF295 family protein.	OsFbox126
Pokkali	Os02t0116100-00	Hypothetical conserved gene.	RNA modification
Pokkali	Os02t0186700-01	Conserved hypothetical protein.
Pokkali	Os04t0652400-01	Ortholog of the sulfate transporter family group 3 , Grain metabolism	OsSULTR3;3; reducing its expression reduces phytate and phosphorus concentrations along with other metabolite concentrations in grains. Involved with transport of phosphate compounds, inositols, and sulfates.
Pokkali	Os05t0486700-01	Ribosomal protein L24e domain containing protein.
Pokkali	Os02t0229000-01	Similar to 40S ribosomal protein S19-like.
Pokkali	Os02t0188201-01	Conserved hypothetical protein.
Pokkali	Os01t0752300-01	Similar to 60S ribosomal protein L18a-1.
Pokkali	Os01t0866700-01	Similar to Sm-like protein.	involved in spliceosome complex; U6 snRNA-associated Sm-like protein
Pokkali	Os04t0530000-01	Similar to OSIGBa0155K17.8 protein.	involved in transcription by RNA pol III
Pokkali	Os03t0844500-01	Similar to Protein phosphatase 2A B' regulatory subunit.	signal transduction; protein dephosphorylation; regulation of protein autophosphorylation
Pokkali	Os02t0733800-01	SET domain containing protein.	OsSET13; may be a histone methyltransferase
Pokkali	Os01t0593500-00	Ribosomal protein L25 family protein.	structural component of ribosome
Pokkali	Os02t0617700-01	Nucleic acid-binding, OB-fold domain containing protein.	possibly involved in mitochrondrial RNA processing
Pokkali	Os11t0131600-00	Similar to YDG/SRA domain containing protein.	OsSET40; SUVH histone methyltransferase 11
Pokkali	Os09t0370200-01	Copper chaperone SCO1/SenC domain containing protein.	copper binding, for copper ion homeostasis
Pokkali	Os08t0481500-01	Conserved hypothetical protein.
Pokkali	Os07t0522900-01	Similar to SGP1 monomeric G-protein.	GTPase activity; intracellular protein transport; Rab protein signal transduction
Pokkali	Os07t0505200-01	Plant-specific transcription factor, Control of grain size	OsSPL13; controls grain size; involved in panicle development
Pokkali	Os07t0483400-01	Protein of unknown function DUF2365 domain containing protein.
Pokkali	Os05t0148300-01	Ribosomal protein S27/S33, mitochondrial domain containing protein.
Pokkali	Os03t0822300-01	Ribosomal RNA methyltransferase J domain containing protein.	FtsJ-like methlytransferase; rRNA methyltransferase activity
Pokkali	Os01t0513500-01	Hypothetical gene.
Pokkali	Os03t0169100-01	Ribulose-phosphate 3-epimerase, chloroplast precursor (EC 5.1.3.1) (Pentose-5-phosphate 3-epimerase) (PPE) (RPE) (R5P3E).	RPE; part of Calvin cycle
Pokkali	Os12t0615900-01	WD40/YVTN repeat-like domain containing protein.	OsWD40-200;
Pokkali	Os11t0433900-01	Similar to 60S ribosomal protein L38.
Pokkali	Os08t0490900-00	Similar to Histone H2B.2.
Pokkali	Os07t0679400-01	Conserved hypothetical protein.	OsNTP8; possible involvement in regulation of metabolism by attenuating other NTP consuming enzymes
Pokkali	Os06t0265900-00	Plant organelle RNA recognition domain domain containing protein.
Pokkali	Os03t0320900-01	Guanylate kinase family protein.	V2/ GMK; chloroplastic ir mitochondrial; involved in organellar development
Pokkali	Os01t0304000-01	Similar to Ribosomal protein L29.
Pokkali	Os09t0402100-01	PF1 protein.	possible part of chromatin structuring; negative regulation of chromatin silencing; parts of regulation of transcription
Pokkali	Os08t0564500-01	Zinc finger, U1-type domain containing protein.	uncharacterized TF (?)
Pokkali	Os07t0614500-01	Similar to Elongation factor 1 beta 2.	translation elongation factor
Pokkali	Os05t0244600-01	Similar to OB-fold nucleic acid binding domain containing protein.
Pokkali	Os03t0622600-01	Conserved hypothetical protein.
Pokkali	Os02t0570700-01	Cytochrome P450 family protein.	Ent-cassadiene hydroxylase; involved in diterpenoid metabolism;
Pokkali	Os01t0238800-01	Hypothetical conserved gene.	mitochondrion localized
Pokkali	Os01t0589200-00	Similar to Embryo-abundant protein EMB-like.
Pokkali	Os11t0657300-01	Similar to Small nuclear ribonucleoprotein F (snRNP-F) (Sm protein F) (Sm-F) (SmF).
Pokkali	Os09t0258600-01	Similar to 60S ribosomal protein L17-1.
Pokkali	Os07t0186000-02	H-type thioredoxin, Regulation of the apoplastic reactive oxygen species, Stress response	TRXH; thioredoxin for scavenging ROS; also involved in redox regulation of MAP kinases
Pokkali	Os07t0134600-01	Serine/threonine protein kinase domain containing protein.	membrane bound protein kinase, possible cell surface receptor
Pokkali	Os05t0556900-01	Ribosomal protein L35Ae family protein.
Pokkali	Os05t0430800-01	Similar to Amidophosphoribosyltransferase, chloroplast precursor (EC 2.4.2.14) (Glutamine phosphoribosylpyrophosphate amidotransferase) (ATASE) (GPAT).	Gln synthetase, involved in IMP (inosine monophosphate) biosynthesis
Pokkali	Os03t0838400-01	Ammonium transporter.	plasma membrane ammonium transmembrane transporter
Pokkali	Os01t0143300-01	Similar to Glycine-rich protein (Fragment).	mitochondrial ribosome subunit; mitochondrial translation machinery
Pokkali	Os03t0193075-01	Similar to Yippee-like protein OJ1003C07.11.	metal ion binding
IR29	Os01t0117600-01	Protein kinase, catalytic domain domain containing protein.
IR29	Os01t0135900-02	LMW heat shock protein.	HSP17.9B; stress response; protein self-association, unfolded protein binding
IR29	Os01t0138900-01	Mandelate racemase/muconate lactonizing enzyme family protein.	acts on amino acid
IR29	Os01t0149700-00	Hypothetical conserved gene.
IR29	Os01t0161300-00	Hypothetical conserved gene.	membrane bound protein
IR29	Os01t0177900-01	ATP-binding cassette transporter, Cuticle formation, Defense response	OsPDR6/OsABCG31; general defense protein; downregulation leads to reduced plant growth and permeable cuticle
IR29	Os01t0189100-01	Ankyrin domain containing protein.
IR29	Os01t0191300-01	Similar to NAC-type transcription factor.	SNAC3/ONAC066; involved in heat and drought tolerance by modulating ROS; can also suppress ABA to improve blast resistance; also activated by ABA application
IR29	Os01t0198702-01	Conserved hypothetical protein.
IR29	Os01t0200300-01	Similar to Homeobox-leucine zipper protein HOX29.	OsHOX29/OsHB5; developmental regulator
IR29	Os01t0217500-01	ThiJ/PfpI domain containing protein.	OsDJ-1A; protein deglycase; glyoxal removal
IR29	Os01t0238200-02	Conserved hypothetical protein.	membrane bound protein
IR29	Os01t0247500-01	Protein kinase, core domain containing protein.	OsRLCK27; transmembrane receptor protein for signaling
IR29	Os01t0265900-00	Similar to translin family protein.	involved in small interfering RNA biogenesis
IR29	Os01t0285300-01	Myb transcription factor domain containing protein.	OsMYB61; involved in cell differentiation and stomatal movement; activates CESA expression
IR29	Os01t0369200-01	Component of cullin-RING E3 ubiquitin ligase (CRL) complex, Salt/drought stress response, Cold stress response	ubiquitin protein ligase binding
IR29	Os01t0391100-01	Hypothetical gene.
IR29	Os01t0549400-01	Similar to RNA helicase-like protein DB10.	DEAD-box ATP-dependent RNA helicase 40; rRNA processing; nuclear transcribed mRNA catabolic process, non-sense mediated decay
IR29	Os01t0553901-01	HGWP repeat domain containing protein.
IR29	Os01t0580100-03	Alg9-like mannosyltransferase family protein.	synthesis of glycosylphosphatidylinositol (GPI), which is important for signaling
IR29	Os01t0593600-01	Similar to Protein SYS1.	endosomal tranport; golgi to plasma membrane transport
IR29	Os01t0604150-00	Leucine-rich repeat domain containing protein.
IR29	Os01t0624500-01	Similar to Sgt1.	OsSGT1; there is another homolog at chr9; for basal disease resistance to bacterial blight; positive regulator of basal defense, may be required for SCF-mediated ubiquitination or targeted degradation of repressor proteins
IR29	Os01t0644200-01	Similar to Little protein 1.	membrane bound protein
IR29	Os01t0644500-00	Hypothetical conserved gene.
IR29	Os01t0658700-02	Glycoside hydrolase-type carbohydrate-binding, subgroup domain containing protein.	glucose-6-phosphate 1-epimerase; involved in glycolysis/gluconeogenesis
IR29	Os01t0692100-01	Glutathione S-transferase, C-terminal-like domain containing protein.	for detoxification and ros scavenging
IR29	Os01t0722100-01	Bacterial transferase hexapeptide repeat domain containing protein.	possible lipid biosynthesis enzyme
IR29	Os01t0730200-01	F-box domain, cyclin-like domain containing protein.
IR29	Os01t0732700-02	Flavin monooxygenase-like enzyme , Auxin biosynthesis	YUCCA3; indolepyruvate to indoleacetate
IR29	Os01t0733001-00	Similar to NRAMP3 (NRAMP metal ion transporter 3); manganese ion transmembrane transporter/ metal ion transmembrane transporter.	possible cadmium and manganese ion transmembrane transporter activity
IR29	Os01t0736600-01	Zinc finger, RING/FYVE/PHD-type domain containing protein.	membrane bound protein
IR29	Os01t0743500-01	Cytosolic NADP malic enzyme.	malate dehydrogenase; involved in pyruvate metabolism
IR29	Os01t0743800-00	Similar to histidine-containing phosphotransfer protein 4.	possibly involved in cytokinin activated signaling pathway; OsPHP1/OsHP3/Hpt1
IR29	Os01t0771200-01	Similar to Mal d 1-associated protein.	XB24; atpase that promotes autophosphorylation of XA21, leading to plant susceptibility
IR29	Os01t0783500-01	Rossmann-like alpha/beta/alpha sandwich fold domain containing protein.	universal stress protein-like
IR29	Os01t0794600-01	Hypothetical conserved gene.	membrane bound protein
IR29	Os01t0867600-01	Similar to UDP-glucose:sterol glucosyltransferase (EC 2.4.1.173).	involved in carbohydrate metabolic processes and flavonoid biosynthesis
IR29	Os01t0868300-01	Similar to DNA polymerase alpha catalytic subunit (EC 2.7.7.7).	dna replication
IR29	Os01t0876500-02	Conserved hypothetical protein.
IR29	Os01t0891000-01	Glycoside hydrolase, family 20 protein.	OsSTA39; beta-hexosaminidase; possibly found in lysosomes for recycling substances
IR29	Os01t0934700-01	Alpha/beta hydrolase fold-1 domain containing protein.	possible hydroxynitrile lyase, which is involved in defense against herbivory or microbial attacks
IR29	Os01t0961300-01	Conserved hypothetical protein.
IR29	Os02t0102000-00	Similar to OSIGBa0134P10.4 protein.	GRLX3; important for cell redox homeostasis; glutaredoxin like
IR29	Os02t0107900-00	Similar to ABC transporter family, cholesterol/phospholipid flippase.	lipid tranporter; coupled with ATPase activity
IR29	Os02t0140200-01	Similar to cycloartenol synthase.	OsOSC3; oxidosqualine cyclase; forms sterols or triterpenes
IR29	Os02t0155600-00	Hypothetical conserved gene.
IR29	Os02t0158300-01	Sugar isomerase (SIS) domain containing protein.	OsCBSSIS1; involved in carbohydrate metabolism; may be for switching isomers of sugars between one another
IR29	Os02t0249300-00	Zinc finger, RING/FYVE/PHD-type domain containing protein.	membrane bound protein
IR29	Os02t0258300-01	Zinc finger, FYVE/PHD-type domain containing protein.	extra large gprotein like
IR29	Os02t0306550-00	Conserved hypothetical protein.	membrane bound protein
IR29	Os02t0318100-00	Similar to Alternative oxidase.	ubiquinol oxidase, important as a non-cyanide sensitive etc enzyme for providing atp
IR29	Os02t0324300-01	Protein of unknown function DUF572 family protein.
IR29	Os02t0437800-03	Similar to vacuolar protein-sorting protein 45.	AtVSP45 homolog; vesicle docking involved in exocytosis
IR29	Os02t0446100-01	Similar to H1005F08.19 protein.
IR29	Os02t0474000-01	F-box associated interaction domain domain containing protein.	OsFbox88
IR29	Os02t0490000-01	Zinc finger, RING/FYVE/PHD-type domain containing protein.	OsPUB73; acts as ubiquitin ligase
IR29	Os02t0537500-01	E2F transcription factor	OsE2F1; required for expression of tissue specific expression of cell nuclear antigen promoters
IR29	Os02t0589000-01	Lecithin:cholesterol acyltransferase family protein.	lipid metabolism, particularly for mobility of sterols
IR29	Os02t0597000-01	Regulator of chromosome condensation, RCC1 domain containing protein.	homolog in human is important for chromosome condensation for mitosis
IR29	Os02t0608200-01	Conserved hypothetical protein.
IR29	Os02t0616800-01	Ribosome-inactivating protein domain containing protein.	negative regulation of translation; defense response
IR29	Os02t0632100-00	Similar to WAK111 - OsWAK receptor-like protein kinase.	cell surface receptor kinase
IR29	Os02t0652100-01	Similar to WRKY-like DNA-binding protein.	OsWRKY34; uncharacterized yet
IR29	Os02t0671300-01	Basic helix-loop-helix dimerisation region bHLH domain containing protein.	OsbHLH076; unknown
IR29	Os02t0734900-01	Similar to Erwinia induced protein 2.	ER to golgi transport; intracellular protein transport
IR29	Os02t0743700-01	Similar to RING-H2 finger protein ATL1Q.	membrane bound protein, may be involved in signaling
IR29	Os02t0745250-00	Similar to NAC domain class transcription factor.	uncharacterized NAC
IR29	Os02t0761600-01	Conserved hypothetical protein.	membrane bound protein
IR29	Os02t0822800-01	Galactose oxidase/kelch, beta-propeller domain containing protein.
IR29	Os02t0826200-01	NAD(P)-binding domain containing protein.	dTDP-4-dehydrorhamnose reductase family protein
IR29	Os03t0124100-01	Protein of unknown function DUF604 domain containing protein.	OsSTA87; acetylglucosaminyltransferase, attaches acetylglucosamine to proteins for modification
IR29	Os03t0125650-01	Hypothetical gene.
IR29	Os03t0130300-01	Similar to Cp-thionin.	OsDEFL8; defensin-like; defensins are proteins to combat against infections that disrupt membranes of foreign cells
IR29	Os03t0140900-00	Conserved hypothetical protein.
IR29	Os03t0152400-01	Similar to 4-coumarate--CoA ligase-like 1.	acyl-CoA synthetase 1; 4-coumarate--CoA ligase-like 1; part of JA biosynthesis pathway
IR29	Os03t0174800-01	Conserved hypothetical protein.	membrane bound protein
IR29	Os03t0187300-01	Similar to transducin family protein / WD-40 repeat family protein.	OsWD40-64; possible role in negative regulation of fatty acid biosynthetic process
IR29	Os03t0194100-01	C2 calcium-dependent membrane targeting domain containing protein.
IR29	Os03t0203000-01	Similar to somatic embryogenesis related protein.	somatic embryogenesis related proteins have also been reported to be pathogenesis-related; may be in the signaling pathway
IR29	Os03t0205800-00	Similar to Acetyltransferase, GNAT family protein, expressed.	acetylates proteins; may be for histones, may also be for other molecules
IR29	Os03t0208800-00	Cyclin, C-terminal domain containing protein.	regulation of mitosis; positive regulator of cell cycle
IR29	Os03t0213100-01	Similar to Sec61p.	protein translocation to ER membrane, protein transmembrane transporter
IR29	Os03t0218200-01	Similar to F-box domain containing protein, expressed.	maybe ubq ligase
IR29	Os03t0218500-01	Similar to 70kD heat shock protein.	stress response protein, chaperone for misfolded/unfolded proteins under stress
IR29	Os03t0228800-01	Similar to LRK1 protein.	receptor kinase
IR29	Os03t0235000-01	Similar to Peroxidase.	poxn/prx38; ROS scavenging; response to oxidative stress
IR29	Os03t0253600-02	Conserved hypothetical protein.	membrane bound protein
IR29	Os03t0271500-02	Conserved hypothetical protein.	possible chloroplast protein
IR29	Os03t0276700-01	Conserved hypothetical protein.	possible mitochondrial ribosome component
IR29	Os03t0277300-01	Heat shock protein 70.	chaperone protein, stress response protein; misfolded/unfolded protein chaperone
IR29	Os03t0281800-01	Conserved hypothetical protein.
IR29	Os03t0330300-03	Viral attachment protein, fibre shaft repeat containing protein.
IR29	Os03t0336900-00	Similar to Uncharacterized plant-specific domain TIGR01568 family protein, expressed.	OsOFP9/13; ovate family protein; possible transcriptional repressor
IR29	Os03t0353000-01	Conserved hypothetical protein.
IR29	Os03t0353300-01	Similar to F-box domain containing protein, expressed.	possible ubq ligase
IR29	Os03t0356400-01	Thioredoxin fold domain containing protein.	glutaredoxin; OsGRL6; for cellular redox homeostasis
IR29	Os03t0412200-01	Conserved hypothetical protein.
IR29	Os03t0432200-00	Similar to predicted protein.	membrane bound protein
IR29	Os03t0567600-03	Similar to Glycosyltransferase.	OsXAT3; xylan arabinotransferase 3; possible part of cell wall biosynthesis
IR29	Os03t0581400-00	Similar to anther-specific proline-rich protein APG.	OsGELP52; GDSL esterase/lipase protein 52;
IR29	Os03t0594100-01	Cytochrome P450 family protein.	possible membrane bound enzyme; may be part of an ETC
IR29	Os03t0607200-01	Gibberellin regulated protein family protein.
IR29	Os03t0610900-01	Serine/threonine protein kinase, Abscisic acid (ABA)-activated protein kinase, Hyperosmotic stress response, ABA signal transduction	OsSAPK10; part of the SNRK2 protein that regulates ABA signal transduction by phosphorylating ABRE factors; part of the PYL10, PP2C53, SAPK8 module for ABA signaling under stress
IR29	Os03t0626700-01	Multi antimicrobial extrusion protein MatE family protein.	antiporter; may be for transporting salts, metal ions or other organic acids, possible amine compounds
IR29	Os03t0639800-01	Snf7 family protein.	OsVPS2; part of endocytosis pathway; ESCRT component late endosome to vacuole transport
IR29	Os03t0651300-01	Protein of unknown function DUF580 family protein.	membrane bound protein
IR29	Os03t0654700-01	Protein of unknown function DUF1637 family protein.	OsEnS-50; possibly involved with degradation of cysteine and homocysteine which may be involved in methylation
IR29	Os03t0669100-01	Similar to predicted protein.	dUTPase
IR29	Os03t0680200-00	Ankyrin repeat domain containing protein.
IR29	Os03t0693700-01	Similar to Oxalate oxidase 1 (EC 1.2.3.4) (Germin).	OsOxO1; GLP3-3; disease resistance gene; generates peroxide as signaling molecule and as part of respiratory burst
IR29	Os03t0701100-02	Similar to Prp18 domain containing protein, expressed.	possible part of RNA splicing machinery
IR29	Os03t0741700-00	Hypothetical conserved gene.	RING-type domain found
IR29	Os03t0775200-01	Protein of unknown function DUF248, methyltransferase putative family protein.	methyltransferase function; but may be part of the endosome and Golgi apparatus for transporting proteins intracellularly
IR29	Os03t0790700-01	Aldehyde oxidase-2.	aldehyde oxidase 3; possible involvement in ABA or auxin biosynthesis
IR29	Os03t0803200-01	Similar to CLE family OsCLE306 protein.	possibly involved in cell to cell signaling for development
IR29	Os03t0816100-01	Similar to Protein kinase.	STPK activity; may be for signaling
IR29	Os03t0837800-01	Endoplasmic reticulum ERp29-type, C-terminal domain containing protein.
IR29	Os04t0266900-01	Transketolase C-terminal-like domain containing protein.	part of pentose phosphate shunt
IR29	Os04t0339400-01	Aldo/keto reductase family protein.	OsAKR; this family has many functions and this gene is not characterized; may be for ROS scavenging
IR29	Os04t0352400-01	Peptidyl-prolyl cis-trans isomerase, FKBP-type domain containing protein.	OsFKBP65; important chaperone for proper protein folding, especially under stress
IR29	Os04t0372201-01	Conserved hypothetical protein.
IR29	Os04t0396500-01	Regulation of axillary meristem formation	LAX2/Gnp4; regulates shoot branching by controlling axillary meristem formation
IR29	Os04t0435500-02	Glutathione S-transferase, C-terminal-like domain containing protein.	OsTCHQD1; tetrachlorohydroquinone dehydrogenase; membrane bound gst, possibly involved in cellular redox homeostasis
IR29	Os04t0443951-00	Hypothetical protein.
IR29	Os04t0449900-01	Similar to RNA Binding Protein 47.	mRNA binding domain
IR29	Os04t0458250-00	Hypothetical protein.
IR29	Os04t0496400-01	RNA recognition motif, RNP-1 domain containing protein.	spliceosome component; possible involvement in flower development as negative regulator
IR29	Os04t0508800-01	Similar to Retroelement pol polyprotein-like.	OsRFP, ring finger protein
IR29	Os04t0525700-01	Similar to Serine carboxypeptidase II precursor (EC 3.4.16.6) (Carboxypeptidase D) (Bri1 suppressor 1) [Contains: Serine carboxypeptidase II chain A; Serine carboxypeptidase II chain B].	OsSCP; vacuolar; for protein breakdown
IR29	Os04t0535000-01	Hypothetical protein.	possible involvement in protein ubiquitination
IR29	Os04t0538000-01	Tetratricopeptide TPR-1 domain containing protein.	Hsp90 binding domain, may be involved in stress as a protein chaperone
IR29	Os04t0540500-01	Hypothetical protein.	membrane bound protein
IR29	Os04t0578550-00	Hypothetical conserved gene.
IR29	Os04t0600400-01	Peptidase aspartic, catalytic domain containing protein.	membrane bound protein
IR29	Os04t0607600-01	High-affinity K+ transporter (HKT) family protein, Na+ exclusion from leaf blade upon salt stress	OsHKT7
IR29	Os04t0613900-01	Similar to Potassium transporter 18.	OsHAK11; potassium transporter; affects ion concentrations in the cell
IR29	Os04t0619700-01	Similar to H0114G12.8 protein.	coordinates ribosome biogenesis; preribosome large subunit precursor
IR29	Os04t0650700-04	Similar to OSIGBa0113E10.3 protein.	Asparaginase, OsASNase 2; converst asparagine to aspartate and ammonium, so important for N mobilization
IR29	Os04t0659200-01	Hypothetical protein.
IR29	Os04t0673000-03	Similar to H0322F07.7 protein.
IR29	Os04t0673700-02	Hypothetical protein.
IR29	Os04t0674700-01	Similar to AMP-binding protein (Adenosine monophosphate binding protein 5 AMPBP5).
IR29	Os04t0686800-01	Similar to H0701F11.2 protein.	vacuolar iron transporter homolog 5; iron/manganese ion transmembrane transporter activity; important for metal homeostasis
IR29	Os05t0120800-01	Protein of unknown function DUF2870 domain containing protein.	possible cell motility (cilium movement); may be for cellular membrane plasticity
IR29	Os05t0121800-01	Conserved hypothetical protein.
IR29	Os05t0136200-02	Serine/threonine protein kinase domain containing protein.	OsCIPK17; interacts with CBL proteins for signal transduction
IR29	Os05t0157600-01	Hypothetical conserved gene.
IR29	Os05t0170200-02	Similar to universal stress protein family protein.
IR29	Os05t0193700-00	IQ calmodulin-binding region domain containing protein.	signal transduction pathway
IR29	Os05t0237200-01	Cytochrome b561, eukaryote domain containing protein.	membrane bound cytochrome enzyme
IR29	Os05t0239400-00	Conserved hypothetical protein.	membrane bound protein
IR29	Os05t0240200-03	Similar to NB-ARC domain containing protein, expressed.	OsWD40-115; possibly for signal reception, based on NB-ARC
IR29	Os05t0245700-01	Hypothetical protein.	MIR1425;has been identified to be upregulated during salinity stress and possibly aba-responsive
IR29	Os05t0255600-01	Thioredoxin domain 2 containing protein.	cellular redox homeostasis
IR29	Os05t0298900-01	Hypothetical protein.
IR29	Os05t0331200-01	Similar to External rotenone-insensitive NADPH dehydrogenase.
IR29	Os05t0359000-00	Hypothetical conserved gene.
IR29	Os05t0378800-02	Protein of unknown function DUF248, methyltransferase putative family protein.	methyltransferase function; but may be part of the endosome and Golgi apparatus for transporting proteins intracellularly
IR29	Os05t0383200-01	Conserved hypothetical protein.
IR29	Os05t0417000-00	Similar to LOB domain protein 6 (ASYMMETRIC LEAVES2).	homologous to assymetric leaves 2 gene of At that regulates venation, symmetric lamina in leaves (development) and repression of meristem related homeobox genes
IR29	Os05t0435400-01	Conserved hypothetical protein.
IR29	Os05t0437900-01	Tubby family protein.	OsTLP1; TULP8; phosphatidylinositol binding; involved in signaling; involved in response to bacterial infections
IR29	Os05t0438201-00	Conserved hypothetical protein.
IR29	Os05t0456500-01	Uncharacterised protein family UPF0497, trans-membrane plant domain containing protein.	CASP-like protein 5B2; important for casparian strip formation; possibly for cell to cell communication
IR29	Os05t0514300-02	Similar to Tubby-like protein 3.	OsTLP10; TULP9; phosphatidylinositol binding; involved in signaling
IR29	Os05t0534600-02	CASC3/Barentsz eIF4AIII binding domain containing protein.	possible involvement in post transcriptional mRNA regulation
IR29	Os05t0541400-01	Atypical bHLH transcription factor, Regulation of flowering time	OsLF/OsbHLH119; transcription factor which is involved in negative regulation of flowering; represses GI and HD1; delays flowering in gain-of-function mutants
IR29	Os05t0546400-01	Hypothetical protein.
IR29	Os05t0570200-01	Protein of unknown function DUF295 domain containing protein.
IR29	Os05t0588700-01	Paired amphipathic helix domain containing protein.	possible histone deacetylase for transcriptional repression
IR29	Os05t0590100-01	Ubiquitin domain containing protein.	ubq-like domains found
IR29	Os06t0102100-01	Cytochrome P450 93G2 protein (CYP93G2), flavanone 2-hydroxylase (F2H), C-glycosylflavone biosynthesis	CYP39G2; OsF2H; flavonone 2-hydroxylase; part of secondary metabolite biosynthesis pathway; flavonoid biosynthesis, conversion of flavanones to 2-hydroxyflavanones
IR29	Os06t0108900-02	Homeodomain-related domain containing protein.	BEL1/OsBEL; uncharacterized transcription factor
IR29	Os06t0116800-02	Similar to GFA2.	OsDjA9; heat shock protein; unfolded protein chaperone activity; also involved in development of embryos
IR29	Os06t0140300-01	Leucine-rich repeat, N-terminal domain containing protein.	LRR protein; for signaling
IR29	Os06t0158900-00	Similar to Multidrug-resistance associated protein 3.	OsMRP15/OsABCC15; vacuolar transport; active transport to vacuole
IR29	Os06t0168800-01	Similar to Protein kinase.	OsRLCK200; signal transduction pathway
IR29	Os06t0173000-00	Armadillo-type fold domain containing protein.	telomere maintenance
IR29	Os06t0184766-00	Hypothetical conserved gene.
IR29	Os06t0195800-01	Similar to DNAJ heat shock N-terminal domain-containing protein.	OsDjC53; involved in chaperoning proteins under stress
IR29	Os06t0203200-02	Hypothetical conserved gene.	Flavin-containing monooxygenase FMO; homologs specialize in oxidizing xenosubstrates for excretion
IR29	Os06t0223700-01	Protein of unknown function DUF581 family protein.	FLZ domain containing; proposed to be for developmental regulation and protein protein interaction
IR29	Os06t0246500-01	Similar to Pyruvate dehydrogenase E1 alpha subunit (EC 1.2.4.1).	glycolytic pathway
IR29	Os06t0251100-00	Membrane attack complex component/perforin (MACPF) domain domain containing protein.	immune response and plant hypersensitive response
IR29	Os06t0268700-01	Peptidase A1 domain containing protein.	membrane bound peptidase for proteolysis
IR29	Os06t0314400-00	Hypothetical conserved gene.
IR29	Os06t0318200-01	Ankyrin domain containing protein.	translation elongation factor
IR29	Os06t0329300-01	Conserved hypothetical protein.
IR29	Os06t0360600-01	Similar to OSIGBa0104J13.3 protein.
IR29	Os06t0470000-01	Glycosyltransferase AER61, uncharacterized domain containing protein.	membrane bound glycotransferase
IR29	Os06t0483900-01	Homeodomain-like containing protein.	chromatin binding; may be uncharacterized TF
IR29	Os06t0503600-01	Hypothetical conserved gene.
IR29	Os06t0525200-00	Similar to avr9/Cf-9 rapidly elicited protein 194.	may be part of signaling pathway
IR29	Os06t0589300-01	ABC transporter-like domain containing protein.	lipid transporter, may be for steroid transport or reception?
IR29	Os06t0593200-01	UDP-glucuronosyl/UDP-glucosyltransferase family protein.	quercetin 3-o-glucosyltransferase; involved in flavonoid and anthocynanin production
IR29	Os06t0618300-01	Conserved hypothetical protein.	membrane bound protein
IR29	Os06t0682900-01	Heat stress associated protein, Long-term acquired thermotolerance	HSA32/OsPPS1; (2R)-phospho-3-suflolactate synthase-like; involved in heat acclimation and post translational modification of proteins under stress; may be for correcting misfolded proteins?
IR29	Os06t0693300-01	Replication protein A2c, Reguration of meiotic crossover	OsRPA2c; required for meiotic cross overs
IR29	Os06t0705500-01	Ataxin-2, C-terminal domain containing protein.
IR29	Os06t0716100-01	Similar to Chaperone protein dnaJ.
IR29	Os07t0108800-01	Two-pore K+ channel family protein, K+ homeostasis, Osmotic and drought tolerance	OsTPKb; involved in potassiun homeostasis, vacuolar
IR29	Os07t0129300-00	Similar to PR1a protein.	OsSCP; OsPR1a; extracellular receptor for signal transduction
IR29	Os07t0158900-02	Hypothetical conserved gene.	OsFbox341
IR29	Os07t0191600-04	Half-size ABC transporter, Mycorrhizal arbuscule formation	OsSTR2; possible strigolactone transporter for root formation; may be for signaling
IR29	Os07t0228900-01	F-box domain, Skp2-like domain containing protein.	OsFbox353
IR29	Os07t0239200-01	Conserved hypothetical protein.
IR29	Os07t0241700-00	Similar to Cytokinin-N-glucosyltransferase 1.	quercetin 3-o-glucosyltransferase; involved in flavonoid and anthocynanin production; or may be for cytokinin
IR29	Os07t0436600-00	Pentatricopeptide repeat domain containing protein.	RNA modification
IR29	Os07t0493850-01	Conserved hypothetical protein.	membrane bound protein
IR29	Os07t0520600-01	Conserved hypothetical protein.
IR29	Os07t0534100-00	Protein kinase, catalytic domain domain containing protein.	membrane bound kinase, may be for signaling
IR29	Os07t0584366-00	Hypothetical gene.
IR29	Os07t0588100-00	Pentatricopeptide repeat domain containing protein.	RNA modification
IR29	Os07t0593000-01	C2H2 transcription factor, Leaf development	OsZFP7; works with OsMYB60 as a TF for leaf development
IR29	Os07t0618700-01	Conserved hypothetical protein.
IR29	Os07t0647600-01	Myb/SANT-like domain domain containing protein.	uncharacterized TF
IR29	Os07t0661600-01	Similar to RNA-binding protein-like protein.	possible E3 UB ligase activity; also shown as RNA binding
IR29	Os07t0667300-01	CONSTANS-like transcriptional activator, Negative regulation of flowering	OsCOL13/OsCCT27/OsBBX23; negative regulator of flowering; supresses Hd3a and RFT1 by suppressing Ehd1
IR29	Os08t0107600-01	DNA repair metallo-beta-lactamase domain containing protein.	DNA ligase used for repair
IR29	Os08t0109200-01	Similar to S-glutathione dehydrogenase/class III alcohol dehydrogenase.	for detoxification and ros scavenging
IR29	Os08t0115800-01	No apical meristem (NAM) protein domain containing protein.	OsSWN2; part of NAC clade involved with activating genes for secondary cell wall biosynthesis
IR29	Os08t0216600-01	Similar to cDNA clone:J013022L16, full insert sequence.
IR29	Os08t0277900-01	Similar to Syntaxin 52 (AtSYP52).	part of intracellular protein trafficking mechanisms using vesicles
IR29	Os08t0278900-01	MIR domain containing protein.	SDF2-1; ER quality control component; associated with Xa21-mediated immunity
IR29	Os08t0307601-01	Similar to cDNA clone:002-114-B06, full insert sequence.
IR29	Os08t0335000-00	Similar to EMB2733/ESP3 (EMBRYO DEFECTIVE 2733); ATP-dependent RNA helicase.	part of spliceosome complex for rna processing
IR29	Os08t0337100-01	Conserved hypothetical protein.
IR29	Os08t0367300-00	Hypothetical conserved gene.
IR29	Os08t0407600-01	Protein of unknown function DUF581 family protein.	zinc-finger; FLZ-type
IR29	Os08t0428300-01	Similar to RNA polymerase Rpb3/Rpb11 dimerisation domain containing protein, expressed.
IR29	Os08t0432800-01	Similar to BHLH transcription activator Ivory seed.	OsbHLH038; uncharacterized TF
IR29	Os08t0444440-01	Hypothetical conserved gene.
IR29	Os08t0480500-01	Similar to surfeit locus protein 5.	mediator 22_2; component of RNA pol interaction to transcription factors to intiate binding and transcription
IR29	Os08t0505001-01	Conserved hypothetical protein.
IR29	Os08t0522100-00	Hypothetical conserved gene.
IR29	Os08t0524000-01	Similar to signal recognition particle receptor beta subunit.	GTP binding; may be involved in signaling similar to the Rab GTPase proteins
IR29	Os08t0531900-01	Similar to MADS box transcription factor-like protein (MADS-box protein AGL72).	OsMADS37; FLC-like sequence, may be involved in development or in flowering control
IR29	Os08t0552400-00	Hypothetical conserved gene.
IR29	Os08t0554000-01	WD-40 repeat containing protein.	similar to TSSC1; may be involved in endosomal retrieval machinery; may be for intracellular trafficking
IR29	Os09t0109600-01	Small peptide, Drought tolerance	OsDSSR1; small peptide which is induced under stress and promotes stress response
IR29	Os09t0121900-00	Similar to Isoamyl acetate-hydrolyzing esterase.	homologs in human are for lipase activity or breakdown of lipids
IR29	Os09t0261900-02	Hypothetical conserved gene.
IR29	Os09t0268100-00	Similar to lectin-like receptor kinase 7.	signal transduction pathway; binds carbohydrate ligands from bacteria or fungi and starts signal transduction
IR29	Os09t0272000-01	Heavy metal transport/detoxification protein domain containing protein.	metal transport
IR29	Os09t0332700-01	Similar to PDR-type ABC transporter 2 (Fragment).	OsPDR20; active transporter
IR29	Os09t0337500-01	Conserved hypothetical protein.
IR29	Os09t0381300-01	Pyridoxal phosphate-dependent transferase, major region, subdomain 1 domain containing protein.	membrane bound protein; possible deaminase or decarboxylase
IR29	Os09t0417800-01	WRKY transcription factor, Transcriptional repressor, Pathogen defense	OsWRKY62; transcriptional repressor and negative regulator of Xa21 defense
IR29	Os09t0441700-00	Putative cytochrome P450 protein, Similar to flavonoid 3-monooxygenase.	involved in flavonoid biosynthesis
IR29	Os09t0470500-01	Homeodomain leucine zipper protein.	OsHOX4; may be involved in the negative regulation of GA signaling and fine tuning of GA response in rice; interacts with DELLA like genes and GA oxidase
IR29	Os09t0474800-02	Phosphatidylinositol 3- and 4-kinase, catalytic domain containing protein.	important for production of secondary signaling molecules
IR29	Os09t0476100-01	RNA recognition motif, glycine rich protein domain containing protein.
IR29	Os09t0482600-02	Similar to Heat shock protein 81-3.	OsHsp90; unfolded protein response, chaperone protein
IR29	Os09t0529700-01	Similar to EAP30 family protein.	OsVPS22; vacuolar protein sorting associated protein; protein transport to vacuoles; component of endosomal sorting complex required for transport II (ESCRT II)
IR29	Os09t0538400-01	Similar to P-type R2R3 Myb protein (Fragment).	uncharacterized TF, possibly for cell differentiation
IR29	Os09t0560000-01	Armadillo-like helical domain containing protein.	cytoskeletal protein, possibly for microtubule binding
IR29	Os10t0101000-01	Serine/threonine protein kinase domain containing protein.	kinase for signaling
IR29	Os10t0104900-01	Chromomethylase, Plant development, Silencing of transposable elements (TEs)	OsCMT3a; DNA methylase; acts on TE suppression; required for proper plant development
IR29	Os10t0116000-00	Pentatricopeptide repeat domain containing protein.
IR29	Os10t0143800-01	Conserved hypothetical protein.
IR29	Os10t0177400-02	Similar to TB2/DP1, HVA22 family protein, expressed.	membrane protein, possibly involved in signaling for stress
IR29	Os10t0213700-01	Similar to P-166-4_1 (Fragment).	membrane bound protein
IR29	Os10t0359500-01	No apical meristem (NAM) protein domain containing protein.	ONAC061; uncharacterized
IR29	Os10t0473950-00	Hypothetical conserved gene.
IR29	Os10t0488800-02	Similar to Myosin head family protein, expressed.	OsMyoVIIIB; actin binding, part of myosin complex and cytoskeleton
IR29	Os10t0511900-01	Similar to Plus-3 domain containing protein, expressed.
IR29	Os10t0523900-00	Similar to AP2 domain containing protein.	ERF18; uncharacterized AP2 domain protein
IR29	Os10t0528900-01	Similar to Tau class GST protein 3.	OsGSTU14; glutathione metabolism, for cycling glutathionine
IR29	Os10t0529500-01	Similar to Glutathione-S-transferase 2.	OsGSTU30; glutathione metabolism, for cycling glutathionine
IR29	Os10t0540300-02	Protein of unknown function DUF3615 domain containing protein.
IR29	Os10t0554001-01	Conserved hypothetical protein.
IR29	Os10t0562200-00	Lipase-like protein.	OsDAD1;4 ; phospholipase activity
IR29	Os11t0110066-01	Hypothetical conserved gene.
IR29	Os11t0113032-01	Hypothetical gene.
IR29	Os11t0126100-01	Multi antimicrobial extrusion protein MatE family protein.	Protein DETOXIFICATION; antiporter activity; drug transmembrane transporter activity
IR29	Os11t0129000-00	Similar to Transparent testa 12 protein.	Protein DETOXIFICATION; antiporter activity; drug transmembrane transporter activity
IR29	Os11t0136300-00	Similar to Integral membrane protein DUF6 containing protein.	WAT1-related protein; transmembrane transporter
IR29	Os11t0149200-00	Conserved hypothetical protein.	transcriptional repressor
IR29	Os11t0156700-01	Conserved hypothetical protein.	membrane bound protein
IR29	Os11t0197600-01	Transcriptional factor B3 family protein.	uncharacterized TF
IR29	Os11t0221000-01	Aux/IAA_ARF_dimerisation domain containing protein.	IAA27; acts as transcriptional repressor that inhibits ARFs when auxin is absent
IR29	Os11t0237900-00	Similar to NB-ARC domain containing protein.	signaling protein
IR29	Os11t0256400-01	Zinc finger, SWIM-type domain containing protein.
IR29	Os11t0453900-01	Dehydrin RAB 16D.	Rab16D; rab21; OsLEA26; important for protecting other proteins under stress conditions
IR29	Os11t0463600-01	Similar to FHA domain containing protein, expressed.
IR29	Os11t0483600-01	DNA-binding SAP domain containing protein.	has ubiquitin ligase domain, but also has DNA-binding domain
IR29	Os11t0490200-00	Protein kinase, catalytic domain domain containing protein.	membrane bound protein kinase
IR29	Os11t0591550-00	ThiJ/PfpI domain containing protein.	OsDJ-1F
IR29	Os11t0634800-00	Similar to Adenylyl-sulfate kinase.	involved in hydrogen sulfide biosynthesis; sulfate assimilation
IR29	Os11t0635300-00	Similar to Cytochrome P450 family protein.	monooxygenase activity
IR29	Os11t0652600-01	Protein of unknown function DUF594 domain containing protein.	membrane bound protein
IR29	Os11t0656500-01	Integrase, catalytic core domain containing protein.	transposon component probably
IR29	Os11t0698567-01	Conserved hypothetical protein.
IR29	Os11t0707300-00	Similar to Transcriptional regulator SUPERMAN.	homologous to SUPERMAN protein which is important in normal floral development
IR29	Os12t0114400-01	Pentatricopeptide repeat domain containing protein.	RNA modification
IR29	Os12t0126100-00	Similar to GDSL-like Lipase/Acylhydrolase family protein, expressed.
IR29	Os12t0221700-00	Hypothetical conserved gene.	membrane bound protein
IR29	Os12t0244000-01	Conserved hypothetical protein.
IR29	Os12t0275400-01	Hypothetical conserved gene.
IR29	Os12t0417100-01	Hypothetical conserved gene.
IR29	Os12t0482500-01	Protein of unknown function DUF593 domain containing protein.
IR29	Os12t0496900-01	SSXT family protein.	transcriptional activator; associated with cell proliferation and leaf development
IR29	Os12t0552900-01	NB-ARC domain containing protein.	ADP-binding; may be for signaling
IR29	Os12t0554000-01	Similar to Splicing factor, arginine/serine-rich 12.
IR29	Os12t0563600-03	Protein of unknown function DUF538 family protein.
IR29	Os12t0595600-00	Hypothetical conserved gene.	associated with protein degradation; skp1 domain seems to be important for cell division
IR29	Os12t0600100-01	Tetratricopeptide-like helical domain containing protein.	ankyrin domain
IR29	Os12t0600200-03	Similar to Zinc finger, C3HC4 type (RING finger) containing protein.	possible E3 UB ligase activity
IR29	Os12t0611900-01	Glycosyl transferase, family 17 protein.	protein glycosylation
IR29	Os12t0617000-00	Similar to Drought and salt tolerance protein.	OsZFP213; overexpression has been shown to improve salt tolerance; upregulates ROS scavenging mechanisms; interacts with MAPK3
IR29	Os12t0626100-01	Similar to HEAT-like.	Deoxyhypusine hydroxylase-B; involved in protein modification; eIF5A hypusination
FL510	Os03t0598700-01	Zinc finger, RING/FYVE/PHD-type domain containing protein.	possible ubiquitin-ligase activity
FL510	Os08t0521200-01	Similar to Receptor-like protein kinase 1.	membrane bound receptor kinase for signaling
FL510	Os02t0580500-01	Similar to Prohibitin.	prohibitin in humans is involved in preventing tumor formation (breast); has been shown to be positive regulators of cell proliferation
FL510	Os03t0708100-01	Phytanoyl-CoA dioxygenase family protein.	OMT7; involved in fatty acid metabolism, breakdown of fatty acids
FL510	Os03t0242100-00	Conserved hypothetical protein.	involved in mitosis; DNA damage checkpoint or DNA replication checkpoint
FL510	Os06t0683900-01	Similar to OSIGBa0115M15.5 protein.
FL510	Os04t0421850-00	Hypothetical protein.
FL510	Os06t0283400-01	Phosphatidylinositol 3- and 4-kinase, catalytic domain containing protein.	may be important for signaling as part of synthesizing inositol derivatives
FL510	Os03t0259300-01	Homologue of yeast Hrd3/mammalian SEL1L, ER-resident type I membrane protein, Polyubiquitination of unfolded proteins, Quality control of endoplasmic reticulum-derived protein bodies in rice endosperm	OsHrd3; important for unfolded protein repsonse; for ERAD and degradation of misfolded proteins in ER; quality control
FL510	Os12t0443101-01	Hypothetical conserved gene.
FL510	Os06t0164100-02	Similar to Serine/threonine protein phosphatase PP1 (EC 3.1.3.16).	OsPP83/OsPP1c;
FL510	Os02t0558300-01	ThiamineS domain containing protein.	Molybdopterin (Mo cofactor) biosynthesis process
FL510	Os02t0312500-02	Optic atrophy 3 family protein.	may be part of lipid metabolic process
FL510	Os03t0114800-01	Protein of unknown function DUF791 family protein.	possible molybdate ion transmembrane transporter activity
FL510	Os08t0400800-00	Similar to F-box domain containing protein, expressed.
FL510	Os11t0481150-00	NB-ARC domain containing protein.	may be important for signaling as a receptor protein
FL510	Os01t0392600-01	Conserved hypothetical protein.	membrane bound protein
FL510	Os05t0244900-00	Transcription elongation factor, TFIIS/CRSP70, N-terminal, sub-type domain containing protein.	nuclear localized
FL510	Os07t0167000-01	Similar to Eukaryotic initiation factor 3e.	eukaryotic translation initiation factor 3 subunit E
FL510	Os11t0143300-02	A-type response regulator, Cytokinin signaling	OsRR9; part of phosphorelay signal for cytokinin pathway
FL510	Os03t0270800-00	Conserved hypothetical protein.
FL510	Os01t0130000-01	Cation efflux protein family protein.	OsMTP9/OsMTP7; metal transporter for manganese uptake; predicted to be vacuolar; but recent paper describes a PM transporter protein for Mn transport
FL510	Os05t0392100-01	Similar to glycine-rich protein.	domain RAI1 might be involved in rRNA processing
FL510	Os05t0411100-00	Similar to peptide transporter PTR2.	oligopeptide transmembrane transporter; peptide:proton symporter
FL510	Os06t0218000-00	Similar to pre-mRNA-splicing factor prp45.	SKIPB protein; component of spliceosome; mRNA splicing
FL510	Os05t0564100-01	Nicotinamide N-methyltransferase, putative domain containing protein.
FL510	Os10t0498900-01	Similar to Microtubule-associated protein EB1-like protein.	may be involved in cytoskeleton formation; may also be part of cell wall;
FL510	Os09t0363200-01	Similar to mutator-like transposase [Oryza sativa (japonica cultivar-group)].
FL510	Os03t0833300-04	Similar to Squamosa promoter-binding-like protein 6.	OsSPL6; represses ER stress sensor hyperactivation, leading to cell survival in panicles; important in tempering stress signals coming from ER under stress conditions
FL510	Os02t0728700-01	Ribosomal RNA-processing protein 7 domain containing protein.	rRNA processing; ribosomal small subunit component
FL510	Os02t0506100-00	Conserved hypothetical protein.
FL510	Os01t0303200-01	Conserved hypothetical protein.	membrane bound protein
FL510	Os11t0659400-00	Hypothetical conserved gene.	mitochondrial protein
FL510	Os06t0131350-00	Hypothetical gene.
FL510	Os02t0741900-01	Similar to T23E23.20.	possible involvement in RNA metabolic process
FL510	Os03t0332100-00	Similar to Cytochrome P450 CYP714B3.	CYP714B2; gibberelin 13-oxidase; hydroxylates GA to inactivate them; Oex leads to semi-dwarfism
FL510	Os02t0723300-01	Hypothetical conserved gene.	part of transcription complex
FL510	Os09t0100800-01	Protein of unknown function DUF573 domain containing protein.	uncharacterized TF
FL510	Os05t0428100-00	Similar to Beta-galactosidase.	OsBgal6
FL510	Os03t0690000-01	Similar to Costars family protein.	costars interacts with actin filaments; may be for protein movement inside the cell, or cytoskeletal formation
FL510	Os08t0177300-02	Hypothetical conserved gene.	has Myb-like domain, possible uncharacterized tf
FL510	Os03t0789000-00	Similar to Calcium-dependent protein kinase.	OsCDPK11; signal transduction pathway using Ca as secondary messenger
FL510	Os06t0142100-00	Cyclin-like F-box domain containing protein.
FL510	Os05t0552400-01	Zinc finger, RING/FYVE/PHD-type domain containing protein.	membrane bound protein; may be for signaling
FL510	Os11t0109500-01	Staphylococcal nuclease (SNase-like), OB-fold domain containing protein.
FL510	Os05t0482400-01	Cytochrome P450 monooxygenase, Gibberellin (GA)-deactivating enzyme, Modulation of internode elongation	CYP714D1; EUI1; deactivates GA activity, with overexpression resulting in dwarfism and sterility
FL510	Os04t0501800-00	Protein of unknown function DUF1068 family protein.
FL510	Os11t0242200-00	Protein phosphatase 2C-like domain containing protein.	OsPP2C74; has signal peptide, so possible membrane bound protein kinase for signaling
FL510	Os08t0170700-00	Disease resistance protein domain containing protein.	Has NB-ARC domain so may be a receptor protein
FL510	Os07t0446000-01	PAK-box/P21-Rho-binding domain containing protein.	has CRIB domain - this is part of a signaling pathway in mammalian systems
FL510	Os03t0219300-01	Similar to Tubulin alpha-2 chain (Alpha-2 tubulin).	part of cytoplasm; component of microtubules
FL510	Os12t0193100-04	Similar to cDNA clone:J013157P20, full insert sequence.	Myosin-like
FL510	Os12t0112800-00	Conserved hypothetical protein.
FL510	Os02t0134400-01	Fumarate reductase/succinate dehydrogenase flavoprotein, C-terminal domain containing protein.	L-aspartate oxidase; OsLASPO; involved in NAD biosynthesis in the chloroplast
FL510	Os01t0757900-01	Haloacid dehalogenase/epoxide hydrolase domain containing protein.	involved in glycerol biosynthesis; glycerol-3-phosphatase activity
FL510	Os09t0119100-01	UBA-like domain containing protein.	proteins that have this domain may be involved in the ubiquitin/proteasome pathway, DNA excision-repair, and cell signaling
FL510	Os04t0124233-00	Similar to 3-N-debenzoyl-2-deoxytaxol N-benzoyltransferase.	3-N-debenzoyl-2-deoxytaxol N-benzoyltransferase is involved in taxol biosynthesis, which is part of alkaloid biosynthesis
FL510	Os04t0530500-02	Zinc finger, RING/FYVE/PHD-type domain containing protein.	OsRDCP1; increased drought tolerance when overexpressed; involved in protein ubiquitination and ER-associated misfolded protein catabolism
FL510	Os04t0687800-01	Protein of unknown function DUF6, transmembrane domain containing protein.	OsUMAMIT7; WAT1-related protein; transmembrane transporter protein in PM
FL510	Os02t0202900-00	Similar to ring canal kelch.
FL510	Os03t0240400-01	Conserved hypothetical protein.	involved in transcription by RNA pol I
FL510	Os04t0607600-01	High-affinity K+ transporter (HKT) family protein, Na+ exclusion from leaf blade upon salt stress	OsHKT7
FL510	Os06t0143100-01	Similar to Cadmium tolerant 1.	OsCDT2; limits Cd accumulation; localized in membrane and cell walls
FL499	Os04t0395800-01	Tify domain containing protein.	OsTIFY9/JAZ5; repressor of jasmonate responses; annotated for defense response and wounding response
FL499	Os12t0624200-00	Similar to K-exchanger-like protein.	OsCCX4/OsNCX15; Ca2+ cation transporter; may be involved with signaling rather than ion transport; seen to be upregulated under dehydration stress
FL499	Os07t0597200-02	Protein kinase, core domain containing protein.	membrane bound protein kinase; probable brassinosteroid insensitive 1 homolog; annotated for defense response, multidimensional cell growth, and seed germination
FL499	Os08t0137800-01	Cupredoxin domain containing protein.	OsUCL24; uclacyanin-like protein 24; electron transfer activity
FL499	Os07t0169600-01	2OG-Fe(II) oxygenase domain containing protein.	putative iron deficiency protein ids3; may be involved in Fe transport
FL499	Os03t0129100-01	Seven transmembrane protein MLO2.	membrane protein, listed as calmodulin binding, involved in defense respone and biotic stimulus; may be part of Ca signaling pathway
FL499	Os01t0778800-01	Peptidase M16, core domain containing protein.	metalloendopeptidase
FL499	Os07t0418500-01	Similar to Cytochrome P450.	OsCYP709C9; uncharacterized, but observed to be upregulated in stresses
FL499	Os04t0472700-00	Similar to H0305E08.4 protein.	annotated as involved in negative regulation of ubiquitin protein ligase and for regulation of nuclear division
FL499	Os03t0805400-02	Phosphatidic acid phosphatase type 2/haloperoxidase domain containing protein.	annotated for ABA response, sphingolipid metabolic process, and stomatal closure; type 2 Phosphatidate phosphatases are observed to be important for lipid signaling
FL499	Os04t0533900-01	Heavy metal transport/detoxification protein domain containing protein.	metal ion transport
FL499	Os09t0500900-01	Protein of unknown function DUF568 domain containing protein.	Cytochrome b561 and DOMON domain-containing protein
FL499	Os03t0645900-00	Carotenoid oxygenase family protein.	OsNCED3; catalyzes the first step of ABA biosynthesis from carotenoids; upregulation leads to higher ABA
FL499	Os07t0550500-01	Hypothetical conserved gene.	membrane bound protein kinase
FL499	Os08t0445700-01	Class II trehalose-phosphate-synthase (TPS) gene family member, Salt stress tolerance, Control of yield-related traits	OsTPS8; shown to be improtant for yield-related traits and helps with salt tolerance by enhancing suberin deposition; may also be simply important in trehalose synthesis which is an osmolyte
FL499	Os10t0533500-00	Similar to Beta-ring hydroxylase (Fragment).	putative beta-carotene hydroxylase; involved in carotenoid metabolism, may be part of ABA biosynthesis
FL499	Os07t0274700-01	HvB12D protein (B12Dg1 protein).	possible NADH dehydrogenase, membrane bound
FL499	Os04t0449500-01	Similar to H0818E04.12 protein.	membrane bound protein
FL499	Os11t0490900-01	Similar to WRKY transcription factor 72.	OsWRKY72; observed to be contributory to basal immunity for disease; also observed to work synergistically with ABA; may also be connected to mediating ROS-induced senescence
FL499	Os02t0221600-00	Similar to predicted protein.	membrane bound protein
FL499	Os11t0149400-01	Similar to Phytosulfokines 2 precursor.	PSK2; secreted protein that promotes plant cell differentiation, organogenesis, somatic embryogenesis, and cell proliferation; growth factor
FL499	Os04t0643800-00	Similar to H0306F03.11 protein.	membrane bound protein; annotated for growth factor activity
FL499	Os01t0816100-01	Similar to NAC domain protein.	NAC4/ONAC068; positive regulator of hypersensitive cell death
FL499	Os03t0760800-01	A member of the GAST (gibberellin (GA)-Stimulated Transcript) family, Control of seedling growth and &alpha;-amylase expression, Cell proliferation in meristems and panicles development	OsGASR1; expressed in regions of cell proliferation, induced under salt and ABA treatment, may be a negative regulator of alpha-amylases
FL499	Os01t0973000-01	HAD-superfamily hydrolase, subfamily IA, variant 3 domain containing protein.
FL499	Os01t0375200-02	Similar to shikimate biosynthesis protein aroDE.	3-dehydroquinate dehydratase activity; shikimate 3-dehydrogenase activity; part of shikimate pathway
FL499	Os01t0841700-01	Similar to Isoform ERG1b of Elicitor-responsive protein 1.	ERG1/Rpp17; elicitor responsive protein 1; membrane bound protein for signaling, with ca-dependent phoshpholipid binding
FL499	Os03t0740833-01	Conserved hypothetical protein.
FL499	Os08t0277200-01	Similar to Cinnamoyl-CoA reductase (EC 1.2.1.44).	OsCCR18; cinnamoyl-CoA reductase catalyzes the first step of monolignol biosynthesis
FL499	Os02t0736200-01	RNA-dependent RNA polymerase, Regulation of endogenous genes through smRNA-mediated pathways involving DNA methylation	OsRDR1; produces RNA duplexes from RNA molecules, part of RNA silencing pathway, generates siRNAs
FL499	Os08t0494300-01	Copine domain containing protein.	Copine I-like; has zinc-finger ring type domain
FL499	Os03t0713600-01	Aldo/keto reductase domain containing protein.	annotated for RNA binding; probably splicing regulatory protein
FL499	Os02t0624300-01	R2R3-type MYB transcription factor, Negative regulation of cold tolerance, Maintenance of Pi homeostasis	OsMYB30; OsMYB5P; negative regulator of cold tolerance, suppresses JAZ29 activity and beta-amylase genes; overexpression led to cold susceptibility; may be involved in immunity, MAMP perception, and cinnamate/monolignol synthesis; also controls phosphate transporter
FL499	Os03t0130300-01	Similar to Cp-thionin.	defensin-like 8; OsDEF8; extracellular protein; important for immunity against bacteria
FL499	Os03t0859900-01	Protein of unknown function DUF547 domain containing protein.
FL499	Os12t0268000-01	Similar to Cytochrome P450 71A1 (EC 1.14.-.-) (CYPLXXIA1) (ARP-2).	OsSL; LLM1; Sekuguchi lesion; CYP71P1; Tryptamine 5-hydroxylase; prduces serotonin from tryptamine, which may be involved in innate immunity
FL499	Os08t0529100-01	Similar to Proteasome subunit beta type 1 (EC 3.4.25.1) (20S proteasome alpha subunit F) (20S proteasome subunit beta-6).	protein degradation
FL499	Os05t0585400-01	Similar to Protein ABIL1.	ABIL4; cytoskeletal protein; involved in regulation of actin and microtubule organization
FL499	Os01t0826400-01	WRKY transcription factor 24 (WRKY24).	OsWRK24; negative regulator of GA and ABA signaling; repression of GA and ABA induced promoters
FL499	Os10t0419400-01	Similar to SIPL.	OsARD1; SIP2; 1,2-dihydroxy-3-keto-5-methylthiopentene dioxygenase 1; acireductone dioxygenase 1; involved in s-adenosylmethionine recycling, which can be for ethylene synthesis
FL499	Os11t0180000-01	Plant disease resistance response protein family protein.	Dirigent protein; involved in lignan biosynthesis, may also be involved in plant immunity
FL499	Os04t0543900-02	Similar to Glutamate dehydrogenase 2.	OsGDH2; upregulated in different stresses, important for nitrogen and amino acid metabolism, converts glutamate to alpha ketoglutarate and ammonia
FL499	Os03t0194900-03	Uncharacterised conserved protein UCP037471 domain containing protein.	membrane bound cytochrome b561 and DOMON domain-containing protein
FL499	Os11t0116900-01	Similar to WRKY DNA binding domain containing protein, expressed.	OsWRKY46; uncharacterized WRKY
FL499	Os01t0575200-01	Helix-loop-helix DNA-binding domain containing protein.	OsbHLH024; uncharacterized TF
FL499	Os02t0803300-01	Epsin-like, N-terminal domain containing protein.	clathrin assembly protein; involved with endocytosis
FL499	Os02t0514500-01	Similar to Glycerophosphoryl diester phosphodisterase (Fragment).	glycerolphosphoryl diester phosphodiesterase (GPDP); uncharacterized, but may be for lipid metabolism
FL499	Os02t0736300-01	Membrane attack complex component/perforin/complement C9 family protein.	plasma membrane protein; involved in the immune response and plant hypersensitive response
FL499	Os07t0631700-01	EF-Hand type domain containing protein.	membrane bound calcium binding protein
FL499	Os01t0295700-01	Similar to Protein phosphatase-2C.	OsPP2C2; OsPP2; protein kinase for signaling
FL499	Os06t0192800-01	Similar to RING-H2 finger protein ATL1R (RING-H2 finger protein ATL8).	membrane bound zinc finger ring type protein
FL499	Os04t0547600-01	Pathogenesis-related transcriptional factor and ERF domain containing protein.	ERF94/ AP2/EREBP39; no info, but implicated for stress response
FL499	Os01t0723500-00	Transcriptional factor B3 family protein.	uncharacterized transcription factor
FL499	Os02t0738600-01	Similar to CEL5=CELLULASE 5 (Fragment).	cellulase activity, may be for cell wall remodeling
FL499	Os01t0705700-01	Similar to Transcription factor ICE1 (Inducer of CBF expression 1) (Basic helix- loop-helix protein 116) (bHLH116) (AtbHLH116).	OsICE1; OsbHLH010; osMYL1; overexpression in arabidopsis enhanced cold tolerance and improved expression of cold-response genes
FL499	Os03t0154000-01	Aromatic-ring hydroxylase family protein.
FL499	Os01t0609300-01	Similar to Pleiotropic drug resistance protein 3.	Ospdr9; ABC transporter G family member 36; transmembrane transporter; induced by hypoxia, heavy metal, and redox perturbations in roots; induced by JA, Aux, Cytokinin
FL499	Os06t0207000-01	Fumble domain containing protein.	pantothenate kinase 1; phosphorylates pantothenate, which is the first step of CoA biosynthesis
FL499	Os02t0582800-01	Conserved hypothetical protein.
FL499	Os05t0438500-01	Similar to Soluble inorganic pyrophosphatase (EC 3.6.1.1) (Pyrophosphate phospho- hydrolase) (PPase).	Inorganic pyrophosphatase hydrolyzes Ppi to phosphate ions
FL499	Os01t0699500-01	Serine/threonine protein kinase domain containing protein.	MAP3K6; signal transduction, protein kinase activity; stress-activated protein kinase signaling
FL499	Os04t0607600-01	High-affinity K+ transporter (HKT) family protein, Na+ exclusion from leaf blade upon salt stress	OsHKT7
FL499	Os07t0558100-00	Similar to Myb-related transcription factor LBM1.	OsMyb7; may be involved in cell differentiation
FL499	Os03t0394900-01	Similar to nodulation protein-related.	membrane bound protein
FL499	Os07t0130400-01	Similar to Lectin-like receptor kinase 7;2.	membrane bound protein kinase
FL499	Os01t0626400-01	WRKY transcription factor, Control of flowering time and plant height	OsWRKY11; overexpression led to improved drought/heat tolerance; also important for pathogen defense
FL499	Os02t0120000-01	Pentatricopeptide repeat domain containing protein.
FL499	Os08t0141400-01	Similar to mRNA, clone: RTFL01-03-I20.	may be homolog of NDB3 (NAD(P)H-ubiquinone oxidoreductase B3), which is an alternate enzyme used for generating energy, but not as effective as normal ETC
FL499	Os06t0225800-01	Shikimate kinase domain containing protein.	OsSK2; Shikimate kinase 2, chloroplastic; part of chorismate biosynthesis pathway
FL499	Os03t0180900-01	Tify domain containing protein.	OsTIFY11C/OsJAZ11; important for regulation of jasmonic acid mediated signaling pathway; for defense and wounding response, possibly degraded during JA signaling
FL499	Os05t0530400-01	Heat stress transcription factor Spl7 (Heat shock transcription factor) (Heat shock factor RHSF10).	HSFA4D; TF that binds to heat shock promoter elements; exhibits temperature dependent phosphorylation; regulates peroxide levels under stress
FL499	Os03t0327800-01	NAC Family transcriptional activator, Abiotic stress response, Positive regulator of leaf senescence	OsNAP/OsNAC58/PS1; induced by ABA and different stresses; positive regulator of leaf senescence which may be occurring through the JA pathway
FL499	Os02t0740500-01	Conserved hypothetical protein.
FL499	Os02t0209300-01	Hypothetical conserved gene.	membrane bound protein
FL499	Os06t0552300-01	BZR1, transcriptional repressor family protein.	transcription factor associated with brassinosteroid, uncharacterized; seems to be upregulated in Sub1 transgenics when submerged
FL499	Os04t0600300-01	Homodimeric diiron-carboxylate protein, Cyanide-resistant respiration in mitochondria, Reactive oxygen species (ROS) scavenging	AOX1B; alternative oxidase, provides alternate to ETC in providing energy under stress conditions; overexpression leads to improved cold tolerance
FL499	Os08t0518800-01	Similar to Class III chitinase homologue (OsChib3H-h) (Fragment).	extracellular chitinase protein; may be for defense, or may be for cell wall remodeling?
FL499	Os05t0465000-01	Conserved hypothetical protein.
FL499	Os03t0764300-01	Serine/threonine protein kinase domain containing protein.	OsMAPKKK18; involved in signaling cascade for stress, observed to be part of chitin-induced MAPK signaling pathways
FL499	Os07t0245100-01	Similar to Cytosine deaminase (EC 3.5.4.1).	catalyzes conversion of cytosine to uracil; part of pyrimidine metabolism
FL499	Os04t0529800-01	Sugar/inositol transporter domain containing protein.	plasma membrane transporter; may be for signaling because of inositol connection
FL499	Os05t0356700-01	Protein of unknown function DUF231, plant domain containing protein.	OsTBL4; XOAT9; xylan O-acetyltransferase; important fo secondary cell wall biogenesis; localized in Golgi
FL499	Os06t0145600-01	Transferase family protein.
FL499	Os05t0462500-01	Transmembrane receptor, eukaryota domain containing protein.	membrane bound receptor; putative lung seven transmembrane receptor; homologs are localized in Golgi and is for retrograde transport
FL499	Os05t0537100-00	WRKY transcription factor 10.	OsWRKY7; uncharacterized WRKY
FL499	Os07t0680400-01	WRKY transcription factor, Drought tolerance	OsWRKY47; increases resistance to rice blast when overexpressed; drought tolerance is also improved when overexpressed
FL499	Os01t0842500-01	Similar to Laccase (EC 1.10.3.2).	Laccase 5; OsLAC5; for lignin catabolism
FL499	Os03t0221200-01	Similar to Homocysteine S-methyltransferase 1 (EC 2.1.1.10) (S- methylmethionine:homocysteine methyltransferase 1) (SMM:Hcy S- methyltransferase 1) (ZmHMT-1).	adds methyl group to s-adenosylhomocysteine to create s-adenosylmethionine
FL499	Os12t0138050-00	Similar to EF hand family protein, expressed.	calcium binding protein; may be part of calcium signaling cascade
FL499	Os01t0875500-02	Similar to cDNA clone:J033105C09, full insert sequence.	OsBGAL4; lactase 3; beta-galactosidase 3; extracellular lactase, may be involved in cell wall synthesis or cell wall remodeling
FL499	Os07t0635500-01	Similar to Cytochrome P450.	membrane bound enzyme, reactome shows that it is involved in sterol metabolism
FL499	Os01t0134700-01	Calmodulin binding protein-like family protein.	calmodulin binding, DNA transcription factor activity; may be involved with SA biosynthesis process
FL499	Os04t0469000-01	Heavy metal transport/detoxification protein domain containing protein.
FL499	Os08t0448000-01	4-coumarate:coenzyme A ligase, Lignin biosynthesis, Defense against wounding	Os4CL5; 4-coumarate-CoA ligase 5; involved in 3,4',5-trihydroxystilbene (reservatrol) biosynthesis; phytoalexin biosynthesis which are antioxidants
FL499	Os10t0535900-00	Similar to ATEXPA7 (ARABIDOPSIS THALIANA EXPANSIN A7).	OsEXPA30; important for cell wall remodelling, may cause loosening and extension of cell wall
FL499	Os11t0684000-01	Similar to Transcription factor MYB21 (Myb-related protein 21) (AtMYB21) (Myb homolog 3) (AtMyb3).	OsJAMYB; involved with JA dependent defense responses, not involved with SA signaling; overexpression improves stress tolerance
FL499	Os11t0141400-01	Similar to EF hand family protein, expressed.	calcium binding protein; may be part of calcium signaling cascade
FL499	Os01t0631800-01	Conserved hypothetical protein.	membrane bound protein
FL499	Os10t0527400-01	Similar to Tau class GST protein 3.	GSTU6; glutathione metabolism
FL499	Os04t0226600-01	Similar to OSIGBa0135L04.3 protein.	OsRLCK138; receptor kinase
FL499	Os08t0519400-01	Apolipoprotein/apolipophorin domain containing protein.	membrane bound protein, probably for signaling
FL499	Os03t0322200-01	Similar to serine-rich protein-related.
FL499	Os09t0408900-00	Similar to kinase family protein.	membrane bound protein kinase for signaling; has autophosphorylation capacity
FL499	Os02t0173200-01	VQ domain containing protein.	OsVQ5; possible interactors of WRKY TFs
FL499	Os05t0545400-01	Serine/threonine protein kinase domain containing protein.	cytoplasmic protein kinase, part of stress signaling cascade
FL499	Os01t0693300-01	Similar to Lipid phosphate phosphatase 2 (EC 3.1.3.-) (AtLPP2) (Phosphatidic acid phosphatase 2) (AtPAP2) (Prenyl diphosphate phosphatase).	ACP2; Acid phosphatase; may be involved in phagocytosis
FL499	Os03t0739700-01	Uncharacterised protein family UPF0114 domain containing protein.	membrane bound protein
FL499	Os10t0146901-00	Hypothetical protein.
FL499	Os11t0520500-00	Conserved hypothetical protein.	has a role in cytokinesis, cell plate formation
FL499	Os02t0763501-00	Similar to Serine threonine kinase 1.
FL499	Os01t0543100-01	Similar to Peroxidase 72 precursor (EC 1.11.1.7) (Atperox P72) (PRXR8) (ATP6a).	important for peroxide scavenging, oxidation of toxins, biosynthesis and degradation of lignin, suberization, auxin catabolism during resoinse to different stresses
FL499	Os05t0312500-01	Reticulon family protein.	may be part of ER trafficking system
FL478	Os05t0224900-01	Similar to Cytosine-specific methyltransferase.	OsCMT2; facilitates CpXpG DNA methylation;
FL478	Os04t0479000-02	Synaptonemal complex component, Initiation of meiotic recombination, Recruitment of PAIR2 onto meiotic chromosomes	OsCRC1; essential for meiotic recombination; initiates double strand breaks with PAIR1 for recombination
FL478	Os11t0704100-00	Similar to NB-ARC domain containing protein.	receptor protein
FL478	Os04t0571800-02	Zinc finger, RING/FYVE/PHD-type domain containing protein.	membrane bound protein, possible for signaling
FL478	Os08t0163300-00	Similar to delta DNA polymerase.	DNA replication
FL478	Os05t0358200-01	Similar to DNA primase.	DNA replication
FL478	Os02t0828566-01	Transcription factor, TCP domain containing protein.	uncharacterized TCP TF; may be invovled in circadian rhythm
FL478	Os10t0476400-02	Snf7 family protein.	protein transport; endosome to vacuole transport
FL478	Os02t0552400-00	Similar to electron carrier/ ubiquinol-cytochrome-c reductase.	ubiquinol-cyt c reductase is included in the ETC. complex III
FL478	Os01t0158000-02	Importin alpha-2 subunit.	IMPA2; nuclear import of proteins
FL478	Os01t0349400-01	Similar to Serine/threonine protein phosphatase PP1 (EC 3.1.3.16) (Fragment).	nuclear protein phosphatase; possibly for signaling
FL478	Os04t0572500-00	Similar to OSIGBa0147H17.2 protein.
FL478	Os10t0427600-01	Conserved hypothetical protein.	OsMB23; MATH-BTB23; MATH-BTB proteins known to act as substrate-specific adaptors of cul3-based ubq ER ligase;
FL478	Os03t0331900-01	Yos1-like domain containing protein.	ER to Golgi vesicle mediated transport
FL478	Os06t0681100-00	Hypothetical conserved gene.
FL478	Os04t0419900-01	Similar to H0525E10.7 protein.	plasma membrane bound protein kinase; possible involvement with pollen recognition
FL478	Os08t0326900-01	Similar to WRKY DNA binding domain containing protein, expressed.	uncharacterized WRKY
FL478	Os03t0725400-03	Similar to WD-repeat protein 5 (BMP2-induced 3-kb gene protein) (WD-repeat protein BIG-3).	possibly involved in complex that catalyzes histone H3-K4 methylation; may be involved in transitioning of vegetative to reproductive phase transisiton of meristem
FL478	Os01t0848300-01	Pentatricopeptide repeat domain containing protein.	chloroplastic RNA processing; may be for processing polycistronic mRNA
FL478	Os06t0612300-01	Similar to T6J4.5 protein (WIP6 protein).	uncharacterized TF, for development and cell differentiation
FL478	Os01t0607100-00	Bifunctional inhibitor/plant lipid transfer protein/seed storage domain containing protein.	OsAGP29; membrane bound protein
FL478	Os12t0485600-01	Amino acid transporter, transmembrane domain containing protein.	OsLHT6/OsLHT4A; amino acid transmembrane transport; lysine-histidine transporter
FL478	Os03t0645900-00	Carotenoid oxygenase family protein.	NCED3; ABA biosynthesis pathway; first step from carotenoid
FL478	Os01t0160200-02	Leucine-rich repeat, N-terminal domain containing protein.	membrane bound protein, possible for signaling
FL478	Os02t0188500-02	Ubiquitin domain containing protein.	possible involvement in mRNA splicing, via spliceosome
FL478	Os04t0306400-01	Ribose 5-phosphate isomerase family protein.	pentose-phosphate shunt, non-oxidative branch
FL478	Os03t0306700-01	Conserved hypothetical protein.
FL478	Os06t0552300-01	BZR1, transcriptional repressor family protein.	BZR3; brassinozole-resistant 1 homolog 3; brassinosteroid signaling transcription factor
FL478	Os02t0668000-01	Membrane protein, At2g17000, predicted domain containing protein.	possible mechanosensitive ion channel
FL478	Os04t0561600-01	Protein of unknown function DUF1014 family protein.
FL478	Os05t0447000-01	Similar to Pleckstrin homology domain-containing protein 1 (AtPH1).	AtPH1 is a phosphatidylinositol 3-phosphate binding protein that controls localization of NRAMP1
FL478	Os05t0550800-01	Serine/threonine protein kinase domain containing protein.	cell surface receptor kinase
FL478	Os06t0703500-02	Similar to SBP-domain protein 5 (Fragment).	OsSPL12; may be involved in panicle development
FL478	Os03t0204100-01	Actin-binding FH2 domain containing protein.	Formin-like protein 8/ FH8; membrane bound protein; formins act as nucleators for starting actin fiber formation
FL478	Os10t0572900-02	Protein of unknown function DUF296 domain containing protein.	AT DNA sequence binding protein
FL478	Os05t0121400-02	Similar to Transcription factor IIIA.	ZOS5-03; uncharacterized TF; part of qHD5, a QTL for heading date and also has pleiotropic effects for yield related traits, but AP2 gene is implicated as causative gene there
FL478	Os01t0623200-01	Similar to C4-dicarboxylate transporter/malic acid transport protein.	voltage-gated anion channel; for cellular ion homeostasis
FL478	Os04t0182200-01	2OG-Fe(II) oxygenase domain containing protein.
FL478	Os02t0579600-00	Transcription factor MADS27.	OsMADS27; transcription factor; modulates root development in NO3-dependent manner; oex lines leads to more lateral roots; also leads to ABA accumulation
FL478	Os03t0807000-01	Conserved hypothetical protein.
FL478	Os01t0607200-01	Amino acid permease subfamily protein.	BAT1; gamma-aminobutyric acid transport; may also be transporting arginine, alanin, glutamate, or lysine
FL478	Os03t0833600-01	X8 domain containing protein.	membrane bound protein; X8 domain is known to have a role in targeting plasmodesmata; provides structural support
FL478	Os02t0484975-00	Conserved hypothetical protein.
FL478	Os01t0660200-01	Acidic class III chitinase OsChib3a precursor (Chitinase) (EC 3.2.1.14).	possible for fungal defense?
FL478	Os07t0658100-01	Conserved hypothetical protein.	membrane bound protein
FL478	Os03t0349600-03	Conserved hypothetical protein.
FL478	Os04t0394700-01	BAR domain containing protein.	BAR domain proteins are involved in coordination of actin movements; may be involved in intracellular trafficking
FL478	Os06t0215400-01	Peptidase S9, prolyl oligopeptidase active site region domain containing protein.	OsPOP13; aminopeptidase
FL478	Os09t0481100-01	Similar to Phosphatidylinositol transfer-like protein IV.	OsSNDP10; OsSNDP1 has been shown to be important for root hair growth and elongation; may be important for signaling
FL478	Os07t0538300-01	Hypothetical conserved gene.	membrane bound protein; GNK2 domain is found in antifungal protein of Ginkgo seeds
FL478	Os06t0498000-00	Conserved hypothetical protein.	uncharacterized transcription factor
FL478	Os02t0196600-01	Heavy metal P1B-type ATPase, Cu-transporting ATPase, Control of Cu accumulation in rice grain	OsHMA4; Heavy metal p-type atpase; has been shown to be involved in Cu accumulation in rice grains
FL478	Os12t0538300-01	Dor1-like protein family protein.	invovled in Golgi organization, protein transport using vesicles
FL478	Os07t0664400-01	Short-chain dehydrogenase/reductase SDR domain containing protein.	may be involved in estrogen biosynthesis
FL478	Os02t0717100-01	Esterase/lipase/thioesterase domain containing protein.
FL478	Os04t0556400-01	Similar to UDP-glycosyltransferase UGT93B9.	intracellular membrane bound organelle protein; may be mt, cp or nuclear
FL478	Os02t0436500-00	Hypothetical gene.
FL478	Os07t0670200-01	C2 calcium-dependent membrane targeting domain containing protein.	Shock protein SRC2-like protein; SRC2 homolog in Arabidopsis may be acting as activator of Ca2+ dependent activation of respiratory burst oxidase mediating ROS production which may play a role in cold (Stress) response
FL478	Os04t0479300-01	Similar to OSIGBa0116M22.12 protein.
FL478	Os02t0582300-01	Pentatricopeptide repeat domain containing protein.	mitochondria localized protein
FL478	Os02t0282500-00	Disease resistance protein domain containing protein.	ADP binding protein that has NB-ARC domain; may be for signaling
FL478	Os06t0649000-01	PAMP (pathogen-associated molecular pattern)-responsive transrepressor, Defense response	OsWRKY28; seen to be an important transcriptional repressor for disease/pathogen response; recent paper shows that it’s important for phosphate anda resenate accumulation, may affect fertility by modulation of JA with respect to other hormones
FL478	Os11t0111200-01	Conserved hypothetical protein.	membrane bound protein
FL478	Os02t0829100-01	Replication protein A 30kDa.	OsRPA32-1/OsRPA2; involved in cell proliferation; also listed for DNA repair and DNA maintenance
FL478	Os04t0538000-01	Tetratricopeptide TPR-1 domain containing protein.	Hsp90 protein binding; associated chaperone function
FL478	Os03t0845000-01	Similar to Pirin-like protein.	homolog in tomato has been found to be induced during PCD
FL478	Os03t0194300-01	Uncharacterised conserved protein UCP037471 domain containing protein.	membrane bound cytochrome b561 protein
FL478	Os07t0168600-02	Similar to 3-glucanase.	membrane bound glucanase, may be for receiving glycosylated proteins or ligands for signaling?; may be for cell wall reorganization
FL478	Os11t0579100-01	NB-ARC domain containing protein.	for signaling
FL478	Os04t0450900-01	Protein kinase PKN/PRK1, effector domain containing protein.	part of signaling cascade
FL478	Os06t0131500-02	Similar to glucan endo-1,3-beta-glucosidase 7.	membrane bound enzyme; may be for receiving carbohydrate ligands for signaling; may be for cell wall reorganization/synthesis
FL478	Os09t0398200-01	Hypothetical conserved gene.
FL478	Os04t0165500-01	Conserved hypothetical protein.
FL478	Os10t0533900-01	Protein of unknown function DUF862, eukaryotic domain containing protein.
FL478	Os08t0494300-01	Copine domain containing protein.	Copine I-like; inferred to be a ubiquitin ligase; may be for signaling cascade, may be connected to JA mediated signaling
FL478	Os01t0663500-01	Transcriptional coactivator/pterin dehydratase family protein.	involved in tetrahydrobiopterin biosynthesis, may be for phenylalanine biosynthesis
FL478	Os02t0652100-01	Similar to WRKY-like DNA-binding protein.	OsWRKY34; uncharacterized WRKY
FL478	Os06t0636600-01	Protein kinase, core domain containing protein.	kinase for signaling
FL478	Os08t0528700-01	Conserved hypothetical protein.	invovled in chloroplast development
FL478	Os11t0507200-00	Similar to transferase.	may be for glycosylation?
FL478	Os02t0667500-01	Similar to tetracycline transporter protein.	membrane bound transporter; may be part of that drug membrane transporter family
FL478	Os07t0537900-02	Hypothetical conserved gene.	membrane bound protein kinase
FL478	Os12t0417100-01	Hypothetical conserved gene.
FL478	Os07t0657200-02	WD40/YVTN repeat-like domain containing protein.	OsWD40-148; localized in Golgi and ER; involved in intracellular protein transport through vesicles
FL478	Os07t0572100-01	Similar to Amine oxidase like protein (EC 1.4.3.6) (Copper amine oxidase).	amine oxidase; creates aldehyde, ammonia, and peroxide from the oxidation of primary amine such as amino acids
FL478	Os04t0463500-01	Similar to Anthranilate synthase beta chain.	OASB1/TDD1; anthranilate synthase 1, chloroplastic; creates anthranilate which is needed for making tryptophan, which in turn is needed for auxin biosynthesis; mutants lead to auxin deficient phenotypes
FL478	Os12t0499700-00	Similar to Protein kinase domain containing protein.	cell surface receptor kinase
FL478	Os03t0134900-01	Similar to Glutathione S-transferase GSTF14 (Fragment).	glutathione regeneration for cellular homeostasis
FL478	Os10t0363100-01	Conserved hypothetical protein.	hexosyltransferase; involved in pectin biosynthesis, which is needed for cell wall organization
FL478	Os07t0596300-02	Class II formin, Type II formin, Actin organization, Morphogenesis	FH5/ RMD/ BUI1; formin-like protein 5; important for rice morphology as it controls actin organization
FL478	Os08t0526100-01	NAD(P)-binding domain containing protein.	membrane bound protein, may be involved in cell wall reorganization
FL478	Os06t0147500-00	Conserved hypothetical protein.
FL478	Os02t0817200-01	WD-40 repeat containing protein.	actin-related protein 2/3 complex subunit; important regulatory protein for actin polymerization along with an activating nucleation-promoting factor
FL478	Os09t0324200-01	Cyclin-like F-box domain containing protein.
FL478	Os03t0752700-01	Heat shock protein DnaJ, N-terminal domain containing protein.	OsDjC33; possible chaperone protein for stress
FL478	Os06t0724000-03	Basic leucine zipper (bZIP)-containing transcription factor	OsFD5; OsBZIP56; uncharacterized yet but may be possible florigen gene
FL478	Os10t0104900-01	Chromomethylase, Plant development, Silencing of transposable elements (TEs)	OsCMT3a; responsible for transposon control
FL478	Os01t0147200-01	IWS1, C-terminal family protein.	OsIWS1; homolog in arabidopsis is an interacting partner of BES1 and is involved in the brassinosteroid pathway;
FL478	Os05t0556700-01	Similar to Cct2-prov protein.	chaperone protein
FL478	Os03t0776900-01	Similar to mitochondrial import inner membrane translocase subunit TIM14.	OsDjC35; possible role in importing proteins into mitochondrial matrix
FL478	Os08t0200500-01	Serine/threonine protein kinase domain containing protein.	kinase for signaling; possible signal amplifier due to protein autophosphorylation
FL478	Os02t0160200-01	Cyclin-like F-box domain containing protein.
FL478	Os01t0667900-01	CC-type glutaredoxin, Homeostatic regulation of nitrogen use, Hormone signaling	OsGRX6; monothiol glutaredoxin-s5; cell redox homeostasis; also affects N homeostasis, which also affects hormone signaling
FL478	Os03t0132000-01	Similar to 4-coumarate-CoA ligase-like protein.	OsACS4; 4CCL4; involved in phenylpropanoid biosynthesis; may be for making lignins
FL478	Os09t0510200-01	Protein of unknown function DUF667 family protein.
FL478	Os05t0207400-02	Zinc finger, RING/FYVE/PHD-type domain containing protein.	membrane bound protein; may be for signal reception
FL478	Os04t0650700-04	Similar to OSIGBa0113E10.3 protein.	OsASNase2; asparaginase; may be important for catabolizing asparagine to aspartate, may be to make it more transportable
FL478	Os08t0190800-01	Postsynaptic protein CRIPT.
FL478	Os03t0750300-00	Conserved hypothetical protein.	Kinesin-like protein KIN-12G; KIN12G; microtubule formation, part of cytoskeleton complex
FL478	Os07t0182200-01	Similar to Phytochrome-interacting factor 3 (Phytochrome-associated protein 3) (Basic helix-loop-helix protein 8) (bHLH8) (AtbHLH008).	OsbHLH099; PIF3 analog in arabidopsis interacts with phyA and phyB, acts as negative regulator for phyB, which is associated with circadian rhythms
FL478	Os04t0636500-01	BTB domain containing protein.	BTB domain is associated with signaling, working as specific receptors for a particular group of ligands
FL478	Os12t0541700-01	Similar to Rapid alkalinization factor 2.	OsRALF37; may be associated with calcium signaling, starting from plasmodesmata
FL478	Os07t0418200-01	Conserved hypothetical protein.	membrane bound protein
FL478	Os11t0532751-00	Conserved hypothetical protein.
FL478	Os12t0130300-00	Similar to Resistance protein candidate (Fragment).	carbohydrate binding; membrane bound kinase, receptor protein for start of signaling cascade
FL478	Os08t0402500-01	Protein of unknown function DUF761, plant domain containing protein.	membrane bound protein
FL478	Os04t0118500-01	Peptidyl-prolyl cis-trans isomerase 1 (EC 5.2.1.8) (Rotamase Pin1) (PPIase Pin1) (DlPar13).	possible chaperone protein, helps with misfolded protein
FL478	Os02t0640000-01	C2 calcium-dependent membrane targeting domain containing protein.	probable protein kinase for signaling
FL478	Os07t0537500-01	Serine/threonine protein kinase-related domain containing protein.	membrane bound protein kinase
FL478	Os10t0371100-00	Similar to AP2 domain containing protein, expressed.	Uncharacterized ERF; OsDERF11/OsERF51
FL478	Os08t0541900-00	T antigen, Ori-binding domain containing protein.	for DNA replication, recognition of ori site
FL478	Os05t0551100-01	Conserved hypothetical protein.
FL478	Os11t0140600-01	EF-Hand type domain containing protein.	calcium ion binding, possible part of signaling pathway
FL478	Os01t0701700-01	SAM dependent carboxyl methyltransferase family protein.	probable methyl transferase for transforming JA to MeJA
FL478	Os01t0923000-01	Conserved hypothetical protein.	membrane bound protein
FL478	Os08t0433600-01	Protein of unknown function DUF962 family protein.	membrane bound protein
FL478	Os05t0427100-02	Octicosapeptide/Phox/Bem1p domain containing protein.	PB1 domain containing protein, which is for protein to protein interaction (function not characterized)
FL478	Os10t0362300-03	Histidine kinase, Cytokinin signaling	OHK3/OsHK5; histidine kinase; probable cytokinin receptor that phosphorylates a protein to transmit signal to downstream MAPK cascade
FL478	Os01t0624500-01	Similar to Sgt1.	OsSGT1; there is another homolog at chr9; for basal disease resistance to bacterial blight; positive regulator of basal defense, may be required for SCF-mediated ubiquitination or targeted degradation of repressor proteins
FL478	Os03t0426350-00	Conserved hypothetical protein.
FL478	Os08t0309300-01	RER1A protein (AtRER1A).	Protein RER1; protein trafficking between ER and Golgi
FL478	Os02t0594651-00	Hypothetical gene.
FL478	Os09t0537000-01	Hypothetical protein.
FL478	Os02t0474000-01	F-box associated interaction domain domain containing protein.	possible ubiquitin ligase
FL478	Os04t0369066-00	Similar to H0607F01.7 protein.	membrane bound protein kinase; OsRLCK144
FL478	Os03t0388500-01	Similar to Anther ethylene-upregulated protein ER1 (Fragment).	OsCBT homolog; CaM-binding transcription factor; may be involved with Ca2+ signaling based on CaM binding
FL478	Os11t0158400-01	Similar to Digalactosyldiacylglycerol synthase 1.	involved in galactolipid biosynthesis in the chloroplast; may be for making membranes? May be for cell wall components?
FL478	Os03t0123800-01	Similar to Hydrolase.	membrane bound hydrolase
FL478	Os02t0531900-00	Hypothetical conserved gene.	possibly involved in negative regulation of photomorphogenesis and regulation of ABA signaling pathway
FL478	Os05t0221200-01	Similar to 2o545-prov protein.
FL478	Os09t0454200-01	Conserved hypothetical protein.	membrane bound protein
FL478	Os08t0476000-01	Conserved hypothetical protein.	has leucine-zipper of ternary complex factor MIP1 domain, which is a protein-protein interaction domain; form protein complex that controls cell growth and proliferation, with the leucine zipper possibly interacting with MADS-box TFs
FL478	Os09t0449400-01	Hypothetical conserved gene.	OsIDD13; probable transcription factor; homolog of loose plant architecture1 (LPA1) that regulates tiller angle and leaf angle by controling adaxial growth at the node and lamina joint
FL478	Os04t0661100-00	Similar to H0112G12.8 protein.	probable metal ion transport protein
FL478	Os06t0674000-01	Conserved hypothetical protein.	membrane bound protein
FL478	Os01t0748600-02	Serine/threonine protein kinase-related domain containing protein.	protein kinase for signaling
FL478	Os11t0245400-01	Protein of unknown function DUF1685 domain containing protein.
FL478	Os07t0248900-01	Transposase, MuDR, plant domain containing protein.
FL478	Os04t0486800-01	Similar to predicted protein.	OsDBH; DEAD-box helicase; targeted by miRNA that are involved in salinity stress response; involved with replication, and possibly positive regulation of cell proliferation
FL478	Os08t0567200-01	RNA recognition motif-related domain containing protein.	spliceosome component
FL478	Os12t0156866-00	Similar to Amino acid permease family protein, expressed.	OsCAT9; cationic amino acid transporter 9; membrane bound protein
FL478	Os04t0516900-01	Conserved hypothetical protein.	membrane bound protein
FL478	Os07t0634400-01	HAD-superfamily hydrolase, subfamily IA, variant 3 domain containing protein.
FL478	Os09t0560000-01	Armadillo-like helical domain containing protein.	possible cytoskeletal component, involved with microtubules
FL478	Os05t0566600-01	Similar to Negatively light-regulated protein.	protein phosphatase inhibitor; negative regulator of protein dephosphorylation
FL478	Os03t0829000-03	Fumarylacetoacetase, C-terminal-related domain containing protein.	probable acylpyruvase FAHD2, mitochondrial; involved in TCA cycle
FL478	Os12t0113700-00	Similar to Zinc finger, C3HC4 type family protein, expressed.	probable ubiquitin ligase
FL478	Os01t0818200-01	Pentatricopeptide repeat domain containing protein.	RNA modification; spliceosome?
FL478	Os01t0239000-02	Similar to Phosphate starvation regulator protein (Regulatory protein of P- starvation acclimation response Psr1).	GLK2; transcriptional activator that promotes chloroplast development; activator of nuclear photosynthetic genes involved in chlorphyll development and functions
FL478	Os09t0438400-00	Similar to Choline/ethanolamine kinase.	membrane bound protein possibly involved in phospholipid biosynthesis
FL478	Os07t0511000-01	Conserved hypothetical protein.	has GTPase activator activity, may be involved in signaling cascade
FL478	Os01t0692300-01	Protein of unknown function DUF827, plant domain containing protein.	cytosol protein possibly involved in moving chloroplasts around the cell
FL478	Os05t0298900-01	Hypothetical protein.
FL478	Os10t0480500-01	Double-stranded RNA-binding-like domain containing protein.	DRB6; double-stranded RNA-binding protein 6; involved with production of sRNAs
FL478	Os03t0154000-01	Aromatic-ring hydroxylase family protein.
FL478	Os03t0733800-00	Endoplasmic reticulum oxidoreductin 1 family protein.	OsERO1; acts on sulfide groups to form disulfide bonds for protein maturation in ER
FL478	Os12t0244000-01	Conserved hypothetical protein.
FL478	Os11t0294300-01	Conserved hypothetical protein.
FL478	Os08t0250700-01	Thioredoxin domain 2 containing protein.	cell redox homeostasis
FL478	Os03t0710500-00	Similar to Luminal binding protein.	OsBiP2; important for stress response, for chaperone activity and degradation of misfolded proteins
FL478	Os01t0719000-03	Protein of unknown function DUF581 family protein.	OsaFLZ17; FLZ domain is for protein to protein interactions
FL478	Os06t0720700-01	Domain of unknown function DUF1618 domain containing protein.
FL478	Os03t0122600-02	Transcription factor, MADS-box domain containing protein.	OsMADS50/OsSOC1/DTH3; important regulator of flowering; works upstream of other MADS genes that control flowering; KO leads to late-flowering phenotype under long-day conditions; works opposite to OsMADS56
FL478	Os10t0518900-01	Similar to DNA excision repair protein ERCC-1 (EC 3.1.-.-) (AtERCC1) (AtRAD10) (Ultraviolet hypersensitive 7).	ERCC1/Rad10; DNA excision repair protein ERCC1; DNA repair enzyme, in response to radiation damage
FL478	Os03t0412200-01	Conserved hypothetical protein.
FL478	Os03t0349700-00	Conserved hypothetical protein.
FL478	Os07t0608500-01	Similar to Ribosomal protein S3 (Fragment).	annotated as a ribosomal protein; also annotated for DNA repair
FL478	Os03t0168000-01	Major facilitator superfamily, general substrate transporter domain containing protein.	lactose permease; sugar symporter localized in plasma membrane
FL478	Os10t0472900-01	Thiolase-like, subgroup domain containing protein.	3-ketoacyl-CoA synthase; fatty acid biosynthesis; membrane bound; based on similarity, may belong to chalcone/stilbene synthase family
FL478	Os08t0543900-00	Similar to Transcription factor RF2b.	uncharacterized TF; also observed to be upregulated in another study
FL478	Os12t0432000-00	Similar to Protein kinase domain containing protein.	nuclear localized protein kinase
FL478	Os09t0540600-01	Similar to WD-40 repeat protein MSI1.	OsMED4/Mediator 4_1; part of mediator complex - functions as multiprotein complex that functions as trancriptional coactivator, interacting with TFs and RNA pol; this one was observed to be inteacting with RNA pol I
FL478	Os01t0519100-01	Kelch-type beta propeller domain containing protein.	ubiquitin ligase; annotated for transcriptional regulation, but may do so by leading trancription factors (may be repressors) for degradation
FL478	Os07t0545100-01	Protein of unknown function DUF1218 family protein.	transmembrane protein
FL478	Os03t0323900-01	Bifunctional inhibitor/plant lipid transfer protein/seed storage domain containing protein.	transmembrane protein or secreted protein, may be involved in transporting lipids like cuticular wax or suberin, outside of the cell to the surface
FL478	Os07t0597200-02	Protein kinase, core domain containing protein.	putative brassinosteroid insensitive 1; membrane bound protein kinase
FL478	Os08t0533700-01	Similar to cation cation antiporter.	membrane bound cation antiporter
FL478	Os03t0675700-01	Conserved hypothetical protein.	membrane bound protein
FL478	Os05t0485300-01	TRAM, LAG1 and CLN8 homology domain containing protein.	membrane bound protein, may be involved in protein trafficking
FL478	Os11t0202300-02	Similar to F-box domain containing protein, expressed.
FL478	Os04t0435100-01	Amino acid/polyamine transporter I family protein.	OsBAT7; bidirectional amino acid transporter, membrane bound protein
FL478	Os01t0631800-01	Conserved hypothetical protein.	membrane bound protein
FL478	Os02t0496100-01	Heat shock factor (HSF)-type, DNA-binding domain containing protein.	HSFA5; transcription factor that binds to heat shock promoter elements; upregulated under heat stress
FL478	Os04t0594400-01	Aldo/keto reductase domain containing protein.
FL478	Os09t0417800-01	WRKY transcription factor, Transcriptional repressor, Pathogen defense	OsWRKY62; transcriptional repressor; negative regulator of xanothomonas defense; silencing helps increase resistance
FL478	Os04t0398000-02	Pathogenesis-related transcriptional factor and ERF domain containing protein.	OsRap2.6/OsERF101; AP2/ERF transcription factor; observed to regulate drought stress response in reproductive tissues as well as contribute to rice innate immunity
FL478	Os02t0187400-01	PLC-like phosphodiesterase, TIM beta/alpha-barrel domain domain containing protein.	glycerophosphodiester phosphodiesterase; lipid metabolism
FL478	Os03t0370000-01	Similar to Pyruvate dehydrogenase kinase isoform 1 (EC 2.7.1.99).	Ospdhk1; regulates pyruvate dehydrogenase complex, decreases oxidation of pyruvate in mitochondria and increases lactate production (anaerobic respiration)
FL478	Os11t0282300-01	Protein of unknown function DUF1685 domain containing protein.
FL478	Os04t0502800-01	Similar to Nodulin-like protein.	OsMFS2; major facilitator superfamily 2; uncharacterized
FL478	Os04t0110400-01	Similar to H0201G08.9 protein.
FL478	Os09t0284250-01	Hypothetical gene.
FL478	Os08t0455800-02	RmlC-like jelly roll fold domain containing protein.	enzyme protein; also found to have cupin domain which is found in germins that are for a variety of purposes, including ROS mediation
FL478	Os08t0474400-00	F-box domain, cyclin-like domain containing protein.	0
FL478	Os01t0856000-02	Similar to predicted protein.	CDC6; cell division control protein; involved in DNA replication by binding to ori site
FL478	Os05t0295700-01	Mitochondrial matrix Mmp37 domain containing protein.	chloroplastic enzyme, may be involved in homoserine biosynthesis; aspartate kinase;
FL478	Os02t0743100-00	Zinc finger, RING/FYVE/PHD-type domain containing protein.	ubiquitin ligase activity
FL478	Os08t0457400-01	Similar to Avr9/Cf-9 induced kinase 1.	OsRLCK255; disease elicited protein kinase
FL478	Os06t0205000-01	Similar to Ubiquitin-like protein ATG12.	ATG12; ubiquitin like protein involved in cytoplasm to vacuole transport and autophagy vesicle formation; together with ATG5, has an essential role of plant nutrient recycling
FL478	Os01t0939000-01	Conserved hypothetical protein.	membrane bound protein
FL478	Os04t0528400-01	Similar to ABC transporter.	OsHUS1; important for accurate meiotic recombination; repair of double-strand breaks
FL478	Os12t0617000-00	Similar to Drought and salt tolerance protein.	OsZFP213; interacts with OsMAPK3 to enhance salt tolerance in rice; increases activity of ROS scavenging mechanisms
FL478	Os06t0283100-00	Similar to UDP-glycosyltransferase.	Membrane bound UDP-glycosyltransferase; may be for protein prep?
FL478	Os01t0913800-01	Hypothetical conserved gene.	mitochondria localized protein
FL478	Os07t0655900-01	SNARE associated Golgi protein domain containing protein.	membrane bound protein; for protein processing and trafficking
FL478	Os03t0308000-01	Ubiquitin-conjugating enzyme/RWD-like domain containing protein.	OsUBC45; ubiquitin conjugating enzyme
FL478	Os02t0290300-01	WD40/YVTN repeat-like domain containing protein.	associated with autophagy; OsWD40-40
FL478	Os04t0106300-01	Arginine hydrolysis enzyme, Arginase, Panicle development and grain production	OsARG; mitochondrial arginase; involved with urea cycle for cycling nitrogen
FL478	Os12t0228032-00	Hypothetical protein.	membrane bound protein
FL478	Os04t0607600-01	High-affinity K+ transporter (HKT) family protein, Na+ exclusion from leaf blade upon salt stress	OsHKT7
FL454	Os05t0536101-01	Hypothetical gene.
FL454	Os04t0653400-01	Similar to NADPH-cytochrome P450 reductase (Fragment).	OsCPR1; ER localized; reduces hemes by transferring electrons from NADPH
FL454	Os12t0158800-01	Similar to E2F homolog (Fragment).	OsE2F2; transcription factor; may be involved in cell proliferation
FL454	Os12t0121000-01	Conserved hypothetical protein.
FL454	Os05t0168800-02	KIP1-like domain containing protein.	actin filament binding vacuolar protein
FL454	Os05t0274300-01	Similar to ATP binding protein.	membrane bound GTP binding protein; may be important for signaling
FL454	Os08t0532300-01	Similar to Nuclear transport factor 2 (NTF-2) (Allergen Cla h ?).	NTF2; facilitates protein transport to the nucleus; may be assembling with other components in the cytoplasm for importing proteins
FL454	Os02t0109100-01	Similar to diphosphomevalonate decarboxylase.	for sterol biosynthesis
FL454	Os07t0572300-01	Protein of unknown function DUF868, plant family protein.
FL454	Os07t0578125-00	Protein of unknown function DUF295 domain containing protein.
FL454	Os03t0799600-02	Similar to ES43 like protein.	probable chromatin remodeling protein; PHD-type protein
FL454	Os05t0198200-00	Thioredoxin fold domain containing protein.	GRXC7; glutaredoxin-c7; for cell redox homeostasis
FL454	Os01t0736600-01	Zinc finger, RING/FYVE/PHD-type domain containing protein.	membrane bound protein
FL454	Os10t0446200-01	Hypothetical conserved gene.	membrane bound protein
FL454	Os03t0267100-01	Hypothetical protein.
FL454	Os10t0476100-00	Similar to Protein kinase MK6.	non-specific serine/threonine protein kinase; may be involved in intracellular signal transduction
FL454	Os01t0910200-01	Hypothetical protein.
FL454	Os01t0664200-02	Similar to Ser Thr specific protein kinase-like protein.	transmembrane receptor protein kinase
FL454	Os11t0602600-01	Similar to 40S ribosomal protein S9.	component of the ribosome
FL454	Os06t0625500-03	Similar to Thioredoxin peroxidase.	PRXIIE-1, chloroplastic; peroxiredoxin-2E-1; cell redox homeostasis
FL454	Os06t0598800-01	Similar to Fatty acid elongase 1-like protein.	OsWSL1; 3-ketoacyl-CoA synthase; involved in fatty acid biosynthesis
FL454	Os02t0102900-01	Similar to RuBisCO subunit binding-protein beta subunit, chloroplast (60 kDa chaperonin beta subunit) (CPN-60 beta) (Fragment).	inferred for protein folding and refolding, mitochondrion organization
FL454	Os08t0464400-01	Zinc finger, RING/FYVE/PHD-type domain containing protein.	ubiquitin ligase
FL454	Os08t0546800-01	Similar to Heat stress transcription factor B-2b.	OsHSFB2B; negative regulator of drought and salt tolerance; overexpression showed more susceptibility symptoms
FL454	Os04t0607600-01	High-affinity K+ transporter (HKT) family protein, Na+ exclusion from leaf blade upon salt stress	OsHKT7
