# Supplementary material for: Novel and Transgressive Salinity Tolerance in Recombinant Inbred Lines of Rice Created by Physiological Coupling-Uncoupling and Network Rewiring Effects
Source: Front Plant Sci. 2021 Feb 23;12:615277. doi: 10.3389/fpls.2021.615277 (PMC7940525; doi:10.3389/fpls.2021.615277)
Supplement: Supplementary Dataset 6 — Gene loci co-expressed with OsMPS in each genotype. [file Data_Sheet_6.xlsx]

## Sheet: Sheet1
Supplementary Dataset 6. Gene loci co-expressed with OsMPS in each genotype.
Genotype	Gene	Description	Annotation/Possible function
Pokkali	Os01t0112100-01	Conserved hypothetical protein	Possible interactor with OsMADS16
Pokkali	Os01t0178900-01	Similar to Symbiosis-related disease resistance protein
Pokkali	Os01t0236700-01	Octicosapeptide/Phox/Bem1p domain containing protein	NLP3 protein; possible transcription factor involved in nitrate signaling
Pokkali	Os01t0295700-01	Probable protein phosphatase 2C 2	possible involvement in signaling; upregulated with the allelopathic chemical juglone
Pokkali	Os01t0329400-01	Mitochondrial substrate carrier family protein
Pokkali	Os01t0504500-02	Similar to Transparent testa 12 protein	Membrane protein; Protein DETOXIFICATION; Multidrug and toxic compound extrusion protein; transmembrane transporter
Pokkali	Os01t0530366-01	RNA polymerase Rbp10 domain containing protein	Part of RNA polymerase complexes; for transcription
Pokkali	Os01t0609900-02	Similar to PDR-like ABC transporter (PDR4 ABC transporter)	ABC transporter G family member 37; ATPase-coupled transmembrane transporter
Pokkali	Os01t0610400-01	Acyl-CoA N-acyltransferase domain containing protein	may be involved in histone acetylation and mitotic sister chromatid cohesion
Pokkali	Os01t0612500-01	Phospholipase/carboxylesterase domain containing protein	OsPOP2
Pokkali	Os01t0622300-01	Similar to Plastid uroporphyrinogen decarboxylase	Involved in protoporphyrin-XI biosynthesis; for making heme molecules used in photosynthesis
Pokkali	Os01t0635400-01	Similar to mRNA-associated protein mrnp 41	OsWD40-20; involved with RNA export from nucleus
Pokkali	Os01t0640800-01	Similar to radical SAM domain-containing protein	involved in rRNA and tRNA methylation; may be for translation
Pokkali	Os01t0662700-01	Similar to Naphthoate synthase	involved in menaquinone biosynthesis, which are isoprenoids
Pokkali	Os01t0706500-00	Ribosomal protein L28e domain containing protein
Pokkali	Os01t0753000-01	Similar to VOZ transcription factor	EIP8, OsVOZ1; transcription factor involved in photoperiodism; also found to be upregulated under cold stress
Pokkali	Os01t0782200-01	Similar to D-erythro-sphingosine kinase/ diacylglycerol kinase	membrane protein
Pokkali	Os01t0786800-01	Protein of unknown function DUF81 domain containing protein	may be involved in protein ubiquitination
Pokkali	Os01t0850000-01	Uncharacterised conserved protein UCP022260 domain containing protein
Pokkali	Os01t0945200-00	Similar to BAT1 (BIDIRECTIONAL AMINO ACID TRANSPORTER 1)	OsBAT3; membrane protein for amino acid transport
Pokkali	Os01t0955700-01	CRT-like transporter, Glutathione homeostasis, Arsenic tolerance	OsCLT1; membrane protein in plastids; important for Arsenic and cadmium detoxification
Pokkali	Os01t0973000-01	HAD-superfamily hydrolase, subfamily IA, variant 3 domain containing protein
Pokkali	Os01t0973600-02	Protein of unknown function DUF506, plant family protein
Pokkali	Os02t0149900-00	Putative homeobox-leucine zipper protein HOX26	Oshox26; transcription factor, unknown function yet
Pokkali	Os02t0180200-01	Uncharacterised protein family UPF0133 domain containing protein
Pokkali	Os02t0320300-01	Similar to Chalcone isomerase 3	Chalcone-flavonone isomerase family protein; involved in fatty acid metabolism
Pokkali	Os02t0326200-00	Nucleotide-binding, alpha-beta plait domain containing protein
Pokkali	Os02t0436400-01	NAD(P)-binding domain containing protein	DAPB1; 4-hydroxy-tetrahydrodipicolinate reductase 1, chloroplastic; involved in lysine biosynthesis
Pokkali	Os02t0478600-01	Similar to 40S ribosomal protein S15A	OsRPS15a; ribosomal protein
Pokkali	Os02t0516800-00	Conserved hypothetical protein	OsMSL11; Myb/SANT-LIKE 11; possible transcription factor
Pokkali	Os02t0562700-02	Similar to Gamma hydroxybutyrate dehydrogenase	OsGLYR1; involved in glyoxylate pathway; Plant NADPH-dependent glyoxylate/succinic semialdehyde reductase 1
Pokkali	Os02t0618400-02	R2R3-type MYB transcription factor, Adaptive growth regulation	OsMPS; Bait gene
Pokkali	Os02t0661100-01	Trehalose-6-phosphate phosphatase, Trehalose biosynthesis, Chilling tolerance	OsTPP1; produces trehalose, which improves abiotic stress tolerance
Pokkali	Os02t0664400-01	Hypothetical conserved gene.	Possible involvement in histone and chromatin assembly; regulation of transcription
Pokkali	Os02t0689700-01	Ribosomal protein L18P/L5E family protein.	structural ribosome component
Pokkali	Os02t0736300-01	Membrane attack complex component/perforin/complement C9 family protein.	membrane protein important for immune/hypersensitive response
Pokkali	Os02t0736600-01	DEAD-like helicase, N-terminal domain containing protein.	involved in rRNA maturation
Pokkali	Os02t0763501-00	Similar to Serine threonine kinase 1.
Pokkali	Os02t0768600-01	Similar to Chloroplast inorganic pyrophosphatase (EC 3.6.1.1).	OsPPa6; involved in alkaline stress tolerance in rice
Pokkali	Os02t0810300-01	Similar to NBD-like protein.	OsABCI14; possible membrane transporter
Pokkali	Os02t0833400-01	Conserved hypothetical protein.
Pokkali	Os03t0145900-01	Similar to CHY zinc finger family protein, expressed.
Pokkali	Os03t0186950-01	Similar to CUTA.
Pokkali	Os03t0226700-01	Conserved hypothetical protein.	chloroplastic protein
Pokkali	Os03t0232500-01	GTP-binding protein, HSR1-related domain containing protein.
Pokkali	Os03t0295400-01	Similar to Ferredoxin.	Part of RNA pol I and pol II complex
Pokkali	Os03t0299900-01	Similar to Plastid aminotransferase (Fragment).	OsAGD2; Probable LL-diaminopimelate aminotransferase, chloroplastic; involved in lysine biosynthesis and systemic acquired resistance, through the salicylic acid mediated pathway
Pokkali	Os03t0689300-01	Plasma membrane H+ ATPase (EC 3.6.3.6) (H-ATPase).	osAHA1; proton transporter; regulation of intracellular pH; membrane protein
Pokkali	Os03t0748700-01	Iron hydrogenase domain containing protein.	OsISC38; may be involved in response to difference in oxygen levels
Pokkali	Os03t0764300-01	Serine/threonine protein kinase domain containing protein.	OsMAPKKK18; involved in plant immune response
Pokkali	Os03t0812000-01	DNA topoisomerase, type IIA, subunit A or C-terminal domain containing protein.	Probable DNA gyrase subunit A, chloroplastic/mitochondrial; involved in removal of DNA supercoiling
Pokkali	Os03t0815400-01	Ribosomal protein L17-like protein.	structural ribosome component
Pokkali	Os04t0376300-01	Similar to 3-oxoacyl-reductase.
Pokkali	Os04t0381400-00	Similar to OSIGBa0092E09.2 protein.
Pokkali	Os04t0439900-03	Similar to Translocon Tic40 precursor.	involved in chloroplast organization and protein import into chloroplast stroma
Pokkali	Os04t0499300-01	MIF4-like, type 1/2/3 domain containing protein.	Eukaryotic translation initiation factor isoform 4G-1; translation initiation factor
Pokkali	Os04t0691400-00	Similar to POT family protein.	membrane protein; involved in peptide transport; resistance to yellow mottle virus-1; RYMV1
Pokkali	Os05t0103200-02	Cyclophilin-like domain containing protein.	CYP20-2; involved in protein folding
Pokkali	Os05t0110100-02	Heat shock protein DnaJ, cysteine-rich domain domain containing protein.	involved in negative regulation of translation in response to stress
Pokkali	Os05t0139100-01	Typical DNA-binding bHLH protein, Negative regulation of grain length and weight	APG, OsPIL16, OsbHLH106; involved in grain development possibly through brassinosteroid pathway; also involved in cold stress tolerance by interacting with DREB1
Pokkali	Os05t0182100-01	Tetratricopeptide-like helical domain containing protein.
Pokkali	Os05t0204900-01	Similar to Type 5 protein serine/threonine phosphatase 62 kDa isoform.	OsPP74; involved in signaling between chloroplast and nucleus
Pokkali	Os05t0270000-01	Ribosomal protein L25 family protein.	structural ribosome component
Pokkali	Os05t0295800-02	Nuclear-localized glyoxalase I (EC:4.4.1.5), Detoxification of methylglyoxal in the nucleus	lactoglutathione lyase; for detoxification of secondary metabolites
Pokkali	Os05t0326675-00	Ribonuclease H-like domain containing protein.
Pokkali	Os05t0361900-01	Mitochondrial carrier protein domain containing protein.	possible S-adenosyl methionine transmembrane transporter activity
Pokkali	Os06t0184100-01	Conserved hypothetical protein.	DPL2; involved in rice pollen incompatibility; membrane protein
Pokkali	Os06t0192300-00	Conserved hypothetical protein.	membrane protein; uniporter activity
Pokkali	Os06t0208200-01	Conserved hypothetical protein.
Pokkali	Os06t0232200-00	Similar to Fructokinase-2.
Pokkali	Os06t0256500-01	Similar to Glucose-6-phosphate isomerase.	PHOSPHOGLUCOISOMERASE 2; PGI2; involved in glycoltic and gluconeogenesis pathways
Pokkali	Os06t0332900-01	Similar to Zn-finger, RanBP-type, containing protein.	transcriptional coregulator activity; binds to RNA
Pokkali	Os06t0338200-01	Copper amine oxidase family protein.	OsDAO1, OsCuDAO1, CuDAO1; amine metabolic process
Pokkali	Os06t0342750-01	Similar to predicted protein.
Pokkali	Os06t0571400-02	Similar to Elongation factor 1 gamma-like protein (Fragment).	translation elongation
Pokkali	Os06t0683100-01	NAD(P)-binding domain containing protein.
Pokkali	Os06t0693100-01	NB-ARC domain containing protein.	membrane protein; possible involvement in plant defense
Pokkali	Os06t0712900-01	tRNA-dihydrouridine synthase domain containing protein.
Pokkali	Os06t0715100-02	Similar to Novel plant SNARE 11.	NPSN11; involved in signaling for peroxide, salinity and mannitol stress; overexpression led to sensitivity to NaCl
Pokkali	Os07t0109600-01	Leo1-like protein family protein.	involved in transcriptional process, possibly through histone modification
Pokkali	Os07t0142200-01	Conserved hypothetical protein.
Pokkali	Os07t0182100-01	Similar to Tryptophan synthase alpha chain.	OsTSA, pOsTSA, Tsbeta; involved in immune response against insect herbivory
Pokkali	Os07t0185300-01	Protein of unknown function YGGT family protein.	chloroplastic protein; involved in chloroplastic fission
Pokkali	Os07t0516900-01	Similar to RNA Binding Protein 45.
Pokkali	Os07t0522600-02	Similar to Glutamate receptor 3.4 precursor (Ligand-gated ion channel 3.4) (AtGLR4). Splice isoform 2.	OsGLR3.7; membrane protein; signal receptor
Pokkali	Os07t0544900-01	Ribosomal protein L28 family protein.	structural ribosome component
Pokkali	Os07t0546600-01	Similar to Translation releasing factor RF-2.	also involve in plastid organization
Pokkali	Os07t0550500-01	Hypothetical conserved gene.	Receptor-like serine/threonine-protein kinase
Pokkali	Os07t0568700-02	Polygalacturonase-inhibiting protein, Inhibitor of fungal polygalacturonase, Regulation of floral organ number	OsFOR1; specification of floral organ number; involved in floral development
Pokkali	Os07t0597200-02	Protein kinase, core domain containing protein.	BRASSINOSTEROID INSENSITIVE1; membrane signal receptor
Pokkali	Os07t0642600-01	Transcription elongation factor, TFIIS/CRSP70, N-terminal domain containing protein.
Pokkali	Os08t0135900-01	Similar to Tryptophan synthase beta chain 1 (EC 4.2.1.20) (Orange pericarp 1) (Fragment).	tryptophan biosynthesis
Pokkali	Os08t0203400-01	Protein kinase, core domain containing protein.	SHR5; receptor kinase involved in signaling
Pokkali	Os08t0243600-01	Haloacid dehalogenase-like hydrolase domain containing protein.	involved in glycerol biosynthesis
Pokkali	Os08t0245200-01	4-coumarate:coenzyme A ligase, Lignin biosynthesis	Os4CL1, 4-CL, 4-CL. 1; also involved in phytoalexin biosynthesis and lignin biosynthesis
Pokkali	Os08t0296900-01	Tetratricopeptide-like helical domain containing protein.	membrane protein
Pokkali	Os08t0369000-01	Similar to Permease 1.	membrane transporter protein
Pokkali	Os08t0416900-01	Chaperone-like protein of protochlorophyllide oxidoreductase (POR), J-like protein, Regulation of chlorophyll biosynthesis	OsV5B; involved in chloroplast stability under stress
Pokkali	Os08t0430700-02	Similar to UVB-resistance protein-like.
Pokkali	Os08t0484500-01	Similar to Phospho-2-dehydro-3-deoxyheptonate aldolase 1, chloroplast precursor (EC 2.5.1.54) (Phospho-2-keto-3-deoxyheptonate aldolase 1) (DAHP synthetase 1) (3-deoxy-D-arabino-heptulosonate 7-phosphate synthase 1).	part of chorismate biosynthesis pathway
Pokkali	Os08t0490000-02	Similar to Transcription factor BIM2.	OsbHLH031; possible transcription factor activity
Pokkali	Os09t0436900-01	Protein of unknown function DUF1350 domain containing protein.
Pokkali	Os09t0458700-01	EF hand domain containing protein.	possible localization in mitochondria; calcium ion binding
Pokkali	Os09t0471900-01	Bacterial Fmu (Sun)/eukaryotic nucleolar NOL1/Nop2p domain containing protein.	involved in RNA methylation
Pokkali	Os09t0493700-01	Similar to CUC2.	ONAC042, ONAC42, ONAC051, ONAC51, OsNTL4, NTL4; may be involved in leaf senesence under oxidative stress
Pokkali	Os09t0534800-01	Transcription initiation factor IIB (General transcription factor TFIIB).	OsTFIIB; involved in transcriptional machinery
Pokkali	Os09t0540300-00	Protein of unknown function DUF247, plant domain containing protein.	membrane protein
Pokkali	Os10t0158625-00	Putative B3 domain-containing protein Os10g0158600.
Pokkali	Os10t0176700-01	Hypothetical conserved gene.
Pokkali	Os10t0414800-01	Protein of unknown function DUF593 family protein.	SKIP interacting protein 8; SIP8; membrane protein
Pokkali	Os10t0518800-01	Serine/threonine protein kinase domain containing protein.
Pokkali	Os10t0543400-00	Chitinase 8.	defense response to fungus
Pokkali	Os10t0543800-00	Similar to Glutathione S-transferase GST 11 (EC 2.5.1.18).	OsRPP31, OsGSTF6, GSTF6; for ROS defense
Pokkali	Os10t0573700-02	Similar to Mitochondrial carnitine/acylcarnitine carrier-like protein (A BOUT DE SOUFFLE) (Carnitine/acylcarnitine translocase-like protein) (CAC-like protein).	L-ornithine transmembrane transporter
Pokkali	Os11t0105400-01	Ribosomal protein L10 family protein.	RPL9, OsRPL9; ribosomal assembly
Pokkali	Os11t0107400-01	Nodulin-like domain containing protein.	OsMFS6; transmembrane transporter
Pokkali	Os11t0312400-01	Adenylate kinase B (EC 2.7.4.3) (ATP-AMP transphosphorylase).	Adk-b; cellular homeostasis
Pokkali	Os11t0602200-01	Similar to SET domain protein SDG111.	OsSET41, SDG704, OsSUVH1; histone methyltransferase protein
Pokkali	Os11t0642800-01	Glutathione synthetase	OsGS1; for ROS scavenging
Pokkali	Os12t0107600-00	Prenylated rab acceptor PRA1 family protein.	membrane protein for endocytic intracellular trafficking
Pokkali	Os12t0140000-00	Hypothetical conserved gene.	RING-type protein
Pokkali	Os12t0257000-02	Similar to Serine carboxypeptidase 1.	CPD1; involved in proteolysis in cellular catabolism
Pokkali	Os12t0283900-02	Heat shock protein DnaJ, conserved site domain containing protein.
Pokkali	Os12t0405200-01	Similar to Conserved NnrU/NnuR ortholog membrane enzyme.	membrane protein
Pokkali	Os12t0640600-01	Similar to Carotenoid cleavage dioxygenase (Fragment).	OsCCD1; involved in carotenoid degradation
IR29	Os07t0679400-01	Conserved hypothetical protein.	OsNTP8; Involved in sRNA maturation
IR29	Os07t0408700-02	Similar to Spermidine synthase 2 (EC 2.5.1.16) (Putrescine aminopropyltransferase 2) (SPDSY 2).	OsSPDS1; part of spermidine biosynthesis pathway
IR29	Os07t0274100-02	Metallophosphoesterase domain containing protein.	membrane protein
IR29	Os07t0506000-02	Protein of unknown function DUF300 family protein.	membrane protein
IR29	Os03t0299800-03	Protein of unknown function Cys-rich family protein.	possibly involved in sesquiterpine biosynthesis pathway
IR29	Os12t0108500-01	Similar to Leucine Rich Repeat family protein, expressed.	OsFbox636, Fbox636; protein ubiquitination; proteasomal degradation of proteins
IR29	Os06t0683800-01	Conserved hypothetical protein.
IR29	Os06t0581151-00	Hypothetical protein.
IR29	Os09t0337300-02	Ankyrin repeat containing protein.	membrane protein
IR29	Os06t0622800-01	Armadillo-type fold domain containing protein.	localized in Golgi apparatus
IR29	Os03t0679700-03	Similar to Thiamine biosynthesis protein thiC.	OsTHIC; thiamine biosynthesis
IR29	Os03t0659233-00	Cytochrome b559 subunit alpha.	psbE; involved in photosynthetic electron transport chain
IR29	Os07t0671400-01	Heavy metal transport/detoxification protein domain containing protein.	metal ion transport
IR29	Os07t0505200-01	Plant-specific transcription factor, Control of grain size	OsSPL13; GLW7; involved in grain size
IR29	Os05t0279600-01	Endonuclease/exonuclease/phosphatase domain containing protein.	exonuclease activity
IR29	Os11t0686500-01	NB-ARC domain containing protein.	involved in ligand binding for plant defense
IR29	Os09t0110200-01	Pentatricopeptide repeat domain containing protein.
IR29	Os05t0528600-01	Flavin monooxygenase-like enzyme, Auxin biosynthesis	OsYUCCA2, OsYUC2; part of auxin biosynthesis pathway
IR29	Os08t0332400-00	Conserved hypothetical protein.
IR29	Os06t0130100-01	Receptor-like kinase (RLK), Drought and salt stress tolerance	OsSIK1, OsER2, ER2, OsERL, ERL; involved in stress response by activation of antioxidative system
IR29	Os04t0295500-01	Conserved hypothetical protein.
IR29	Os02t0794900-00	Formin-like protein 7.	OsFH7, FH7; protein phosphatase; may be involved in signaling
IR29	Os02t0578800-01	Protein of unknown function DUF962 family protein.	membrane protein; may be involved in sphingoid catabolism
IR29	Os07t0577600-01	Similar to Type II chlorophyll a/b binding protein from photosystem I precursor.	lhcA; part of light-harvesting complex in chloroplast used for photosynthesis
IR29	Os04t0473025-00	Similar to NADH-plastoquinone oxidoreductase subunit 2.	membrane protein
IR29	Os06t0142700-01	Cytochrome c oxidase, subunit Vb family protein.	may be involved in mitochondrial electron transport chain
IR29	Os02t0459400-01	Hypothetical protein.	membrane protein
IR29	Os03t0183600-00	Similar to Alanine aminotransferase.	OsAlaAT2, AlaAT2; L-alanine:2-oxoglutarate aminotransferase activity
IR29	Os10t0355800-00	Similar to ATP synthase CF1 beta subunit.	AtpB; part of chloroplast electron transport chain
IR29	Os07t0119400-01	Ascorbate oxidase, Abiotic stress response	OsAAO3; ROS detoxification
IR29	Os05t0109825-00	Hypothetical protein.
IR29	Os02t0506100-00	Conserved hypothetical protein.
IR29	Os03t0745700-00	Similar to ATP binding protein.	membrane serine/threonine kinase; possibly for signaling
IR29	Os03t0372700-02	Low temperature viability protein family protein.	ribosomal small subunit biogenesis/export from nucleus
IR29	Os06t0539250-01	Similar to SWIM zinc finger family protein.
IR29	Os04t0457500-01	Similar to H0523F07.13 protein.	glutathione catabolism
IR29	Os04t0433300-00	Hypothetical conserved gene.
IR29	Os02t0774500-01	Similar to DNA-3-methyladenine glycosylase (EC 3.2.2.21) (3-methyladenine DNA glycosidase).	TagI; involved in DNA repair
IR29	Os02t0188201-01	Conserved hypothetical protein.
IR29	Os11t0572800-01	Cyclin-like F-box domain containing protein.	JMJ710, OsFbox611; Jumonji protein; involved in histone H4-R3 methylation and possibly seed germination
IR29	Os10t0335200-02	HNH endonuclease domain containing protein.
IR29	Os12t0142900-02	Similar to H0321H01.8 protein.
IR29	Os06t0602400-01	Similar to DEAD-box protein 3, X-chromosomal (DEAD-box RNA helicase DEAD3) (mDEAD3) (Embryonic RNA helicase) (D1PAS1 related sequence 2).	OsRH52A; RNA helicase
IR29	Os07t0101500-01	Similar to Sterol 4-alpha-methyl-oxidase (Fragment).	OsGL1-8; Very-long-chain aldehyde decarbonylase GL1-8; involved in wax biosynthesis
IR29	Os03t0351400-01	Similar to Tubby-like protein 3.	OsTLP14, OsTLP6, OsFbox139; involved in stress response
IR29	Os02t0652000-01	P-type cyclin, PHO80 homologous protein, Coordination of phosphate starvation signaling and cell cycle progression under phosphate starvation stress	CYCLIN-U4-4; involved in regulation of cell cycle under phosphate starvation
IR29	Os11t0113300-01	Conserved hypothetical protein.
IR29	Os09t0555400-01	Pentatricopeptide repeat domain containing protein.	membrane protein involved in RNA processing
IR29	Os04t0647800-02	Similar to Glycerol kinase-like protein.	involved in response to microbial infection; also involved in response to karrikin
IR29	Os04t0484800-01	Cullin family protein.	APC2, OsAPC2; protein ubiquitination; anaphase promoting complex 2
IR29	Os02t0106300-01	Pentatricopeptide repeat domain containing protein.
IR29	Os03t0627300-01	Similar to nucleotide-binding protein-like.	OsISC37; mitochondrial protein; iron-sulfur cluster protein 37
IR29	Os10t0544200-01	Basic helix-loop-helix dimerisation region bHLH domain containing protein.	OsbHLH004; transcription factor that may be involved in immunity
IR29	Os08t0254300-00	Similar to OSIGBa0112M24.2 protein.	membrane protein
IR29	Os03t0771100-01	Myb transcription factor domain containing protein.	transcription factor, may be involved in cell differentiation
IR29	Os03t0186950-01	Similar to CUTA.
IR29	Os10t0356000-00	Similar to ribulose-1,5-bisphosphate carboxylase/oxygenase large subunit.	OsrbcL1; involved in carbon fixation
IR29	Os09t0429200-00	Similar to Glutamate receptor.	OsGLR2.2, OsGLR2.1; involved in Ca2+ flux
IR29	Os02t0633066-00	Protein kinase, catalytic domain domain containing protein.	OsWAK16, OsRLCK77; cell surface receptor protein kinase for signaling
IR29	Os02t0629200-02	Similar to HvPIP2;1 protein.	OsPIP2;2, PIP2-2, OsPIP2-3; water transporter
IR29	Os12t0502300-01	Similar to Cyclin A-like protein (Fragment).	CYCLIN-A2-1; involved in stomatal development
IR29	Os07t0680900-01	Similar to Ribosomal protein S6 kinase.
IR29	Os06t0544100-01	Tyrosine protein kinase domain containing protein.
IR29	Os01t0885200-02	Hypothetical conserved gene.	membrane protein
IR29	Os05t0135800-01	Ser/Thr protein kinase, Negative regulator of innate immunity	OsPti1a, OsRLCK178; negative regulator of disease resistance
IR29	Os07t0631050-00	Hypothetical conserved gene.
IR29	Os05t0592600-01	Translation initiation factor 2 related domain containing protein.
IR29	Os04t0227500-01	DSBA oxidoreductase family protein.
IR29	Os01t0874900-01	Similar to Hydroxymethyltransferase.	OsSHM4, SHM4, OsSHTM1, SHTM1; tetrahydrofolate metabolism
IR29	Os06t0132600-02	Component of the 9-1-1 complex, Promotion of accurate meiotic double-strand break (DSB) repair	OsRAD1; DNA repair
IR29	Os01t0874300-01	Similar to MybHv5 (Fragment).	R2R3-MYB; possible transcription factor, involved in cell differentiation
IR29	Os11t0117700-01	Protein of unknown function DUF3133 domain containing protein.
IR29	Os04t0640700-01	Similar to Alpha-L-arabinofuranosidase/beta-D-xylosidase isoenzyme ARA-I.	Glycosyl hydrolase 3 family protein; involved in arabinan or xylan catabolism
IR29	Os02t0631500-00	Similar to Initiation factor eIF-4 gamma, middle; Up-frameshift suppressor 2.	involved in mRNA catabolism, non-sense mediated decay
IR29	Os02t0459600-00	Protein kinase, catalytic domain domain containing protein.	Extensin family protein; involved in bacterial defense
IR29	Os01t0859500-01	Similar to Basic leucine zipper protein (Liguleless2).	OsLG2, OsbZIP11; involved in defense response, also possibly involved in development
IR29	Os12t0164800-01	Hypothetical conserved gene.	possibly involved in cellular lipid metabolism
IR29	Os09t0475700-01	Peptidase S9A, prolyl oligopeptidase family protein.	OsPOP19; serine-endo or exopeptidase activity
IR29	Os09t0240200-01	Zinc finger, B-box domain containing protein.	OsB, OsCO3, OsBBX27, OsCO3/OsB, OsCCT31, CO3, BBX27, CCT31; CONSTANS-like gene B, B-box-containing protein 27; overexpression leads to late flowering over short day conditions; repressor of flowering independent of HD1, EHD1, MADS50 and MADS51; negatively regulates expression of HD3A and FTL
IR29	Os03t0286200-01	Similar to Prephenate dehydratase-like.	Arogenate dehydratase; involved in phenylalanine biosynthesis
IR29	Os01t0851400-01	Machado-Joseph disease protein MJD family protein.	Putative ataxin-3 homolog; interacts with transcriptional regulators and deubiquitinates them; histone-binding protein that may repress transcription
IR29	Os02t0126400-02	Similar to Calcium-dependent protein kinase.	OsCDPK4, OsCPK4; calcium-dependent signaling
IR29	Os07t0501700-01	C2 calcium-dependent membrane targeting domain containing protein.	OsSTA196
IR29	Os04t0583700-00	Zinc finger, FYVE-type domain containing protein.
IR29	Os03t0127600-01	Forkhead-associated domain containing protein.
IR29	Os01t0844700-00	Similar to protein binding protein.	may be involved in protein ubiquitination
IR29	Os02t0180500-01	Similar to Chorismate mutase CM2 (EC 5.4.99.5) (Chorimate mutase).	involved in aromatic amino acid synthesis
IR29	Os12t0569900-01	Similar to Zn finger protein (Fragment).	DOF28; transcription factor
IR29	Os11t0225100-01	Nucleotide binding site-leucine rich repeats (NBS-LRRs) protein, Resistance to the blast fungus, (Nippponbare: susceptible to the blast fungus carrying the AVR-Pia)	RGA4; disease resistance protein
IR29	Os09t0497900-01	No apical meristem (NAM) protein domain containing protein.	NAC72; transcription factor uncharacterized
IR29	Os04t0206700-02	UDP-glucuronosyl/UDP-glucosyltransferase family protein.
IR29	Os01t0838300-01	Hypothetical protein.
IR29	Os02t0166501-00	Hypothetical conserved gene.
IR29	Os09t0547300-02	Domain of unknown function DUF632 domain containing protein.	involved in cellular response to nitrate
IR29	Os06t0308800-01	Protein of unknown function DUF605 family protein.	involved in defense response to bacteria
IR29	Os05t0228400-01	Basic helix-loop-helix dimerisation region bHLH domain containing protein.	OsbHLH073
IR29	Os03t0594700-01	Conserved hypothetical protein.
IR29	Os02t0760200-01	Conserved hypothetical protein.
IR29	Os01t0838100-01	Conserved hypothetical protein.
IR29	Os02t0167600-01	Hypothetical gene.	membrane protein
IR29	Os03t0185800-01	Conserved hypothetical protein.
IR29	Os08t0496600-00	Hypothetical conserved gene.	membrane protein
IR29	Os04t0669500-01	Phospholipase/carboxylesterase domain containing protein.	protein depalmitoylation
IR29	Os04t0617500-00	Similar to H0313F03.4 protein.	membrane protein
IR29	Os11t0184100-01	3-oxo-5-alpha-steroid 4-dehydrogenase, C-terminal domain containing protein.	involved in brassinosteroid biosynthesis
IR29	Os08t0483800-01	Hypothetical gene.
IR29	Os07t0589200-00	GRAS transcription factor domain containing protein.	GRAS37; uncharacterized transcription factor
IR29	Os05t0472000-00	Similar to LSH6 (LIGHT SENSITIVE HYPOCOTYLS 6).	OsG1L8; G1 LIKE PROTEIN 8; response to light stimulus; development
IR29	Os04t0594400-01	Aldo/keto reductase domain containing protein.
IR29	Os02t0158701-00	Similar to predicted protein.
IR29	Os12t0616900-01	Similar to Pyruvate dehydrogenase E1 beta subunit (Fragment).	chloroplastic pyruvate dehydrogenase; involved in glycolytic process
IR29	Os03t0850900-01	Similar to Chemocyanin precursor (Basic blue protein) (Plantacyanin).	UCL12; UCLACYANIN-LIKE PROTEIN 12; involved in electron transfer activity
IR29	Os03t0162500-01	Protein of unknown function DUF506, plant family protein.
IR29	Os09t0383300-01	Hypothetical conserved gene.	MAPK
IR29	Os03t0657400-00	Hypothetical conserved gene.	OsWRKY60; uncharacterized transcription factor
IR29	Os03t0421800-01	X8 domain containing protein.
IR29	Os03t0226300-01	Similar to Pto kinase interactor 1.	OsRLCK104; transmembrane receptor protein
IR29	Os02t0152500-01	Chromatin remodeling factor, Protein containing PHD domain, FNIII domain and VID domain, Positive regulator of flowering, Regulation of leaf angle	OsLC2, OsVIL2, VIL2, OsVIL3; leaf inclination2, Leaf Inclination 2, VIN3-LIKE 2, VERNALIZATION INSENSITIVE 3-LIKE 2; involved in flower development
IR29	Os01t0914400-01	Orthologue of Arabidopsis EPFL9, Regulation of leaf stomatal density	STOMAGEN, OsEPFL9; Epidermal Patterning Factor like-9; stomatal complex patterning
IR29	Os01t0740700-01	Hypothetical protein.
IR29	Os01t0762500-00	Glutelin subunit mRNA.	GLUA1; for storage of energy in rice seeds; component of gluten
IR29	Os05t0423701-01	Similar to Endoglucanase 3.
IR29	Os03t0822400-01	Conserved hypothetical protein.	negative regulation of cell cycle
IR29	Os03t0717200-00	Cytochrome b561 family protein.	membrane bound protein
IR29	Os08t0512600-01	B-type plant-specific cyclin-dependent kinase, DNA damage response	CYCLIN-DEPENDENT KINASE B2;1; involved in regulation of cell cycle
IR29	Os07t0456500-01	Hypothetical conserved gene.
IR29	Os07t0114000-01	Similar to Protein phosphatase 2C-like.	OsPP2C61, OsPP93; uncharacterized
IR29	Os06t0495700-00	Beta tubulin, autoregulation binding site domain containing protein.
IR29	Os04t0671800-01	Zinc finger, CCCH-type domain containing protein.	OsC3H32; poly(A)+ mRNA export from nucleus
IR29	Os04t0542800-01	Transporter of the Copper-Nicotianamine Complex, Fe(III)-deoxymugineic acid transporter, Copper distribution, Allocation of iron	OsYSL16; involved in iron transport
IR29	Os01t0727800-01	Peptidase S8, subtilisin-related domain containing protein.	SUB3; serine-type endopeptidase activity
IR29	Os01t0787600-01	Similar to Salicylic acid-binding protein 2.	OsPOP4; involved in jasmonic acid and salicylic acid metabolism; methyl jasmonate/salicylate esterase
IR29	Os03t0189100-01	Uncharacterised protein family UPF0503 domain containing protein.
IR29	Os02t0534800-01	Similar to 40S ribosomal protein S14 (Clone MCH2).	translation; ribosomal subunit
IR29	Os11t0297800-01	Similar to Beta-D-xylosidase.	arabinan and xylan catabolism
IR29	Os06t0568200-02	Similar to Vacuolar ATPase B subunit.	OsVHA-B; membrane bound transporter
IR29	Os05t0123400-01	Protein of unknown function DUF295 domain containing protein.	OsFbox244, Os_F0497; uncharacterized
IR29	Os02t0328600-01	Conserved hypothetical protein.
IR29	Os11t0640800-01	Conserved hypothetical protein.	LRR protein
IR29	Os05t0480600-01	Similar to transposon protein CACTA, En/Spm sub-class.
IR29	Os05t0105000-01	Similar to Methionine S-methyltransferase (EC 2.1.1.12) (AdoMet:Met S- methyltransferase) (Hv-MMT1).	OsMMT; cytosolic
IR29	Os03t0426350-00	Conserved hypothetical protein.
IR29	Os03t0388300-01	Conserved hypothetical protein.
IR29	Os02t0468800-01	Pentatricopeptide repeat domain containing protein.	may be involved in RNA modification
IR29	Os02t0307000-01	Guanylate-binding protein family protein.
IR29	Os01t0812800-01	Ribosomal protein L30e domain containing protein.	structural ribosome component
IR29	Os01t0687400-01	Similar to Chitinase (EC 3.2.1.14).	chitin degradation
IR29	Os01t0712700-01	CMP/dCMP deaminase, zinc-binding domain containing protein.	cytidine deamination
IR29	Os09t0491532-01	Similar to Squamosa-promoter binding protein 2.	OsSPL17; involved in tiller number reduction
IR29	Os12t0443500-01	Similar to UDP-glucose 6-dehydrogenase (EC 1.1.1.22) (UDP-Glc dehydrogenase) (UDP-GlcDH) (UDPGDH).	UGD4; UDP-glucuronate biosynthetic process
IR29	Os11t0658800-01	Pectin lyase fold/virulence factor domain containing protein.	OsPGL34; involved in cell wall organization
IR29	Os07t0141700-00	NB-ARC domain containing protein.
IR29	Os01t0617650-00	Similar to AAP4; acidic amino acid transmembrane transporter/ amino acid transmembrane transporter/ neutral amino acid transmembrane transporter/ primary active transmembrane transporter.	membrane protein; transporter
IR29	Os03t0103300-01	Hybrid proline- or glycine-rich protein, Controll of low-temperature germinability, Pre-harvest sprouting resistance	qLTG3-1, OsHyPRP05; involved in low temperature germination
IR29	Os06t0666600-01	Similar to Glyceraldehyde-3-phosphate dehydrogenase, cytosolic 3 (EC 1.2.1.12).	involved in glycolysis
IR29	Os06t0645400-01	Similar to Isoleucine-tRNA ligase-like protein.	tRNA aminoacyl transferase
IR29	Os05t0380900-01	Similar to Polcalcin Jun o 2 (Calcium-binding pollen allergen Jun o 2).	OsCML15; probable calcium sensor
IR29	Os03t0312600-01	Similar to XPA-binding protein 1 (HUSSY-23).	possibly involved in cell division
IR29	Os03t0223200-00	Similar to Cinnamyl alcohol dehydrogenase.	OsCAD9; involved in lignin biosynthesis
IR29	Os01t0612800-01	Conserved hypothetical protein.
IR29	Os02t0282500-00	Disease resistance protein domain containing protein.
IR29	Os12t0241100-01	Iojap-related protein family protein.	negative regulator of translation; binds to ribosomal large subunit
IR29	Os12t0124200-01	Similar to 40S ribosomal protein S16.	structural ribosome component
IR29	Os12t0102350-01	Similar to WRKY transcription factor 57.	may have cysteine-type peptidase activity
IR29	Os06t0667600-01	Similar to Glycine decarboxylase complex H-protein.	part of glycine cleavage system
IR29	Os04t0567800-01	Similar to OSIGBa0103M18.3 protein.	OsDof18; transcription factor that may activate seed storage proteins in developing seeds
IR29	Os03t0364000-01	Similar to ubiquitin-like protein.
IR29	Os03t0363200-01	Protein of unknown function DUF455 family protein.
IR29	Os01t0606050-00	Similar to T15D22.3.	membrane protein
IR29	Os02t0107600-01	Protein of unknown function DUF1677, Oryza sativa family protein.
IR29	Os12t0617400-01	Viviparous-14.	OSNCED2, OSNCED5; involved in ABA biosynthesis
IR29	Os03t0801500-01	Conserved hypothetical protein.
IR29	Os02t0134100-01	Hypothetical gene.
IR29	Os01t0603300-01	Similar to MCB2 protein.	possible DNA binding protein
IR29	Os02t0101100-01	Initiation factor 3 family protein.	ribosome assembly and disassembly
IR29	Os05t0380700-01	Conserved hypothetical protein.
IR29	Os02t0175900-02	Mitotic checkpoint protein PRCC, C-terminal domain containing protein.
IR29	Os06t0490200-03	Conserved hypothetical protein.
IR29	Os05t0133100-01	Similar to PII protein (Fragment).	OsGlnB; involved in regulation of nitrogen and carbon metabolism; chloroplastic
IR29	Os04t0495900-01	Hypothetical protein.
IR29	Os04t0490400-01	Ribosome recycling factor family protein.	involved in translation
IR29	Os02t0122000-01	Similar to P18.	OsSAP18; histone deacetylase complex subunit 18; response to ABA or salt stress
IR29	Os01t0566900-01	Similar to 3'-5' exonuclease domain-containing protein-like.	RNA binding; exonuclease activity
IR29	Os01t0787000-01	Similar to Peroxidase (EC 1.11.1.7).	prx19; peroxide scavenging
IR29	Os04t0119800-01	Leucine-rich repeat domain containing protein.
IR29	Os01t0558600-01	Ras-related protein RIC1.	OsRab1B2; intracellular protein transport; Rab protein signal transduction
IR29	Os03t0324600-01	NB-ARC domain containing protein.
IR29	Os06t0676700-02	Similar to High pI alpha-glucosidase.	hydrolase; involved in carbon metabolism
IR29	Os10t0159600-01	Heat shock protein Hsp20 domain containing protein.
IR29	Os05t0207200-00	Similar to rf1 protein.
IR29	Os04t0438400-01	Similar to Pectin methylesterase-like protein.	pectinesterase; OsPME13; pectin degradation and cell wall modification
IR29	Os03t0346500-01	Conserved hypothetical protein.
IR29	Os02t0264800-01	Protein of unknown function DUF1070 family protein.	OsAGP20; arabinogalactan 20; membrane protein, may be for cell wall
IR29	Os10t0135833-00	Conserved hypothetical protein.
IR29	Os08t0552300-00	Protein of unknown function DUF241, plant family protein.
IR29	Os07t0511900-01	Conserved hypothetical protein.
IR29	Os05t0481900-02	Auxin efflux carrier domain containing protein.	OsPILS6b; auxin transmembrane transporter
IR29	Os03t0215000-03	Similar to integral membrane family protein.
IR29	Os01t0888800-01	Conserved hypothetical protein.	involved in positive regulation of organ growth
IR29	Os10t0561100-01	Similar to Quinone oxidoreductase.	involved in cellular response to oxidative stress
IR29	Os07t0108200-00	Similar to transparent testa 12 protein.	Membrane protein; Protein DETOXIFICATION; Multidrug and toxic compound extrusion protein; transmembrane transporter
IR29	Os05t0444750-01	Hypothetical conserved gene.
IR29	Os05t0320100-01	Cyclin-like F-box domain containing protein.	OsFbox255
IR29	Os05t0176000-01	Similar to fibrillarin-2.	OsMed36_2; Nucleolar protein 1; Mediator 36_2; histone-glutamine methyltransferase activity; rRNA methylation; box C/D snoRNA 3' processing
IR29	Os04t0562100-01	Amino acid transporter, transmembrane domain containing protein.	OsLHT7, OsLHT5; lysine-histidine-like transporter
IR29	Os04t0500200-01	Conserved hypothetical protein.
IR29	Os02t0618400-02	R2R3-type MYB transcription factor, Adaptive growth regulation	OsMPS; Bait gene
IR29	Os01t0786700-00	Protein of unknown function DUF81 domain containing protein.	may be involved in protein ubiquitination; membrane bound protein
IR29	Os01t0597600-01	Amino acid transporter, transmembrane domain containing protein.	OsATL15; amino acid transmembrane transport
IR29	Os01t0316001-01	Hypothetical conserved gene.
IR29	Os01t0523401-00	Similar to ribosomal protein S18.	chloroplastic ribosomal protein
IR29	Os12t0596300-01	DC1 domain containing protein.
IR29	Os12t0590900-01	Pyridoxal phosphate-dependent transferase, major region domain containing protein.
IR29	Os08t0419000-01	Conserved hypothetical protein.	membrane protein
IR29	Os02t0759000-01	Similar to DNA binding protein.
IR29	Os02t0125200-00	Similar to DNA-binding protein.	AT hook motif domain containing protein
IR29	Os12t0152900-01	bZIP transcription factor, bZIP-1 domain containing protein.	OsbZIP83; TGAL11; involved in defense response
IR29	Os10t0580900-02	Conserved hypothetical protein.	may be involved in defense response to bacterium, incompatible interaction
IR29	Os08t0113000-01	Similar to Peroxidase 47 precursor (EC 1.11.1.7) (Atperox P47) (ATP32).	prx117; peroxide scavenging
IR29	Os06t0273500-01	Protein of unknown function DUF231, plant domain containing protein.	OsTBL60; Leaf senescence protein; trichome birefringence-like 60; may be involved in cell wall modification
IR29	Os06t0207966-00	Similar to Homeobox-leucine zipper protein ROC8.	ROC8; transcription factor binding
IR29	Os02t0516800-00	Conserved hypothetical protein.	OsMSL11; Myb/SANT-LIKE 11; possible transcription factor
IR29	Os01t0280500-01	Similar to Eukaryotic translation initiation factor 6 (eIF-6) (B4 integrin interactor) (CAB) (p27(BBP)) (B(2)GCN homolog).	EIF6; ribosome assembly
IR29	Os01t0319000-02	Similar to Pectin acetylesterase (Fragment).	cell wall organization
IR29	Os08t0455700-01	Similar to predicted protein.	EXO70D2
IR29	Os08t0295300-02	Similar to Threonyl-tRNA synthetase (Fragment).	tRNA aminoacyl transferase
IR29	Os07t0587500-01	Armadillo-like helical domain containing protein.
IR29	Os06t0542300-01	Heavy metal transport/detoxification protein domain containing protein.	metal ion transport
IR29	Os04t0493300-01	Similar to H0522A01.11 protein.	chloroplastic protein
IR29	Os03t0738700-01	WD40 repeat-like domain containing protein.	OsWD40-89; uncharacterized
IR29	Os03t0689300-01	Plasma membrane H+ ATPase (EC 3.6.3.6) (H-ATPase).	osAHA1; proton transporter; regulation of intracellular pH; membrane protein
IR29	Os03t0192400-01	GRIM-19 family protein.	mitochondrial respiratory chain complex
IR29	Os02t0834000-02	Similar to Rop4 small GTP binding protein.
IR29	Os01t0179600-01	UDP-glucuronosyl/UDP-glucosyltransferase family protein.	OsUGT75K1; quercetin 3-O-glucosyltransferase activity
IR29	Os01t0706400-03	Hypothetical conserved gene.	may be involved in protein transport
IR29	Os11t0684100-02	NB-ARC domain containing protein.	OsWRKY125; may be for disease resistance
IR29	Os08t0441100-01	Similar to PnC401 homologue.	CBL-interacting protein kinase 6; CIPK serine-threonine protein kinase; signal transduction
IR29	Os08t0224300-01	Determination of the grain yield, Modulation of nitrogen utilization	OsARE1; ABNORMAL CYTOKININ RESPONSE 1-1 REPRESSOR 1
IR29	Os05t0353400-01	Armadillo-like helical domain containing protein.	OsImpbeta1; involved in protein import into nucleus
IR29	Os04t0461600-01	Similar to Fw2.2.
IR29	Os03t0805300-01	Similar to Phosphoprotein phosphatase 2A isoform 4.	OsPP56; OsPP2A-2; signaling molecule
IR29	Os03t0755600-00	Similar to 36I5.7.	may have phosphoprotein phosphatase
IR29	Os01t0170700-01	Thiol-activated cytolysin family protein.
IR29	Os03t0703400-01	Similar to MAP3K beta 3 protein kinase (EC 2.7.1.37) (Fragment).	involved in stress-activated protein kinase signaling cascade
IR29	Os09t0373000-01	Similar to Brain protein 44-like protein (PNAS-115).	mitochondrial pyruvate transmembrane transport
IR29	Os09t0304500-01	Protein of unknown function DUF247, plant family protein.	membrane protein
IR29	Os07t0133500-01	Protein of unknown function DUF1005 family protein.
IR29	Os07t0123500-01	BTB/POZ fold domain containing protein.
IR29	Os06t0624700-01	Protein of unknown function DUF23 family protein.	glycosyltransferase activity
IR29	Os03t0830400-01	PGPS/D12.
IR29	Os03t0246500-01	Protein of unknown function DUF869, plant family protein.
IR29	Os03t0144500-01	Similar to Xyloglucan galactosyltransferase KATAMARI 1 (EC 2.4.1.-) (MURUS3 protein).	involved in protein glycosylation; endomembrane organization
IR29	Os01t0134700-01	Calmodulin binding protein-like family protein.	transcription factor; regulation of salicylic acid biosynthesis
IR29	Os01t0730100-01	Cyclin-like F-box domain containing protein.	OsFbox35; lyase activity
IR29	Os12t0589100-01	Similar to Adenine phosphoribosyltransferase.	OsAPT1; involved in iron acquisiton
IR29	Os12t0109800-00	Hypothetical conserved gene.	OsRLCK358; may be localized in mitochondrion
IR29	Os09t0401300-03	Similar to ZIM motif family protein.	OsJAZ8, OsJAZ4, OsTIFY6b; regulation of defense response, jasmonic acid mediated signaling pathway, or wounding
IR29	Os08t0243866-00	Similar to chromatin remodeling complex subunit.	DRD1;DEFECTIVE IN RNA-DIRECTED DNA METHYLATION 1; may be involved in histone controlled trancription
IR29	Os03t0577100-01	Nuf2 family protein.	involved in cell division; kinetochore organization; meiotic chromosome segregation; mitotic spindle organization
IR29	Os03t0241800-00	Similar to predicted protein.	membrane bound protein; may be involved in RNA modification
IR29	Os02t0655200-02	ERF family protein, Transcriptional regulator, Salt stress tolerance	ERF95, OsSta2; transcription factor; ectopic expression enhanced salt tolerance in rice
IR29	Os01t0347000-01	Similar to PROPYZAMIDE-HTPERSENSITIVE 1.	OsPHS1b, OsPP4, OsSTA14; signaling pathway; response to ABA
IR29	Os01t0121000-01	Conserved hypothetical protein.
IR29	Os01t0284900-01	Conserved hypothetical protein.
IR29	Os08t0503700-02	Sodium/sulphate symporter family protein.	cation/anion transporter; citrate transporter
IR29	Os06t0683900-01	Similar to OSIGBa0115M15.5 protein.
IR29	Os06t0239500-01	TGF-beta receptor, type I/II extracellular region family protein.	peptide transmembrane transporter
IR29	Os03t0366800-00	Similar to Heat stress transcription factor B-4d.	HSFB4D; HSF10; heat stress response
IR29	Os03t0138500-01	Conserved hypothetical protein.	may be involved in male meiosis II
IR29	Os02t0773732-01	Hypothetical conserved gene.	OsTBL31; o-acetyltransferase activity; may be involved in cell wall organization
IR29	Os01t0120700-01	Similar to sarcoplasmic reticulum histidine-rich calcium-binding protein.
IR29	Os01t0667900-01	CC-type glutaredoxin, Homeostatic regulation of nitrogen use, Hormone signaling	GLUTAREDOXIN 6; OsGRX6; cellular redox homeostasis
FL510	Os08t0476900-01	Similar to Patatin-like protein 1.	Patatin; lipid catabolic process; phospholipase activity
FL510	Os09t0394300-01	Glycoside hydrolase, family 9 protein.	GH9B11; GLU11; cell wall organization
FL510	Os03t0750100-00	Similar to TPR Domain containing protein, expressed.	Tetratricopeptide repeat; may be involved in post-translational modification
FL510	Os07t0681400-01	Similar to Calcium-binding protein CAST.	OsCML24; potential calcium sensor
FL510	Os07t0643400-01	Alpha/beta hydrolase fold-3 domain containing protein.	hydrolase; possibly involved in biodegradation of xenobiotics
FL510	Os02t0771700-01	Glycoside hydrolase, family 17 protein.	GNS9; glucan hydrolase
FL510	Os05t0495700-01	Similar to Glycerol-3-phosphate dehydrogenase.	GPDH1; involved in lipid biosynthesis
FL510	Os05t0405000-02	Cytosolic pyruvate orthophosphate dikinase (PPDK,EC 2.7.9.1), Starch metabolism and structure, Modulation of carbon flow for starch and lipid biosynthesis during grain filling	FLOURY ENDOSPERM 4; PPDKB; involved in starch synthesis and endosperm development
FL510	Os03t0133100-01	Conserved hypothetical protein.
FL510	Os03t0606100-01	Similar to predicted protein.
FL510	Os12t0290100-01	Similar to Protein kinase.	may be involved in intracellular signal transduction
FL510	Os06t0523701-00	Hypothetical conserved gene.	transposon protein
FL510	Os05t0287800-01	Similar to Phosphatidic acid phosphatase-like protein.	ceramide and sphingolipid biosynthesis; may be involved in membrane activity
FL510	Os04t0469000-01	Heavy metal transport/detoxification protein domain containing protein.
FL510	Os02t0616600-01	Hypothetical protein.	retrotransposon protein
FL510	Os02t0669366-00	Hypothetical gene.
FL510	Os03t0758000-01	Similar to WRKY23 transcription factor (Fragment).	OsWRKY3; transcription factor; uncharacterized
FL510	Os02t0528200-01	Starch branching enzyme 3, Starch synthesis	SBE3; starch synthesis
FL510	Os12t0124100-01	Conserved hypothetical protein.
FL510	Os05t0183100-01	WRKY transcription factor, Positive regulation of blast and bacteria blight resistance	OsWRKY67; involved in pathogen response; activates genes in salicylic acid dependent pathway
FL510	Os02t0759400-01	Zinc finger, RING/FYVE/PHD-type domain containing protein.	OsRING-1; may be involved in stress signal transduction pathways
FL510	Os07t0569000-01	Conserved hypothetical protein.
FL510	Os05t0429400-01	Phosphatidylinositol transfer protein-like, N-terminal domain containing protein.
FL510	Os04t0514500-01	Pentatricopeptide repeat domain containing protein.	may be involved in RNA modification
FL510	Os09t0334500-01	WRKY transcription factor, Tolerance to phosphate starvation, Regulator of Fe starvation and cold stress	OsWRKY74; involved in phosphate starvation, iron deficiency, nitrogen deficiency, and cold stress response in rice
FL510	Os05t0343400-01	WRKY transcription factor, Disease resistance, Defense response	OsWRKY53, wounding response; may be involved in plant architecture and brassinosteroid response
FL510	Os04t0684100-02	Hypothetical conserved gene.
FL510	Os04t0531900-01	Short-chain dehydrogenase/reductase SDR domain containing protein.	membrane bound redox protein
FL510	Os03t0435300-00	Similar to exodeoxyribonuclease V.	spotted leaf 11; involved with activation of host defense processes, probably hypersensitive response
FL510	Os02t0748300-01	Similar to VMP3 protein.	OsFbox109; may be involved in drought response
FL510	Os01t0892800-02	Integrin-linked protein kinase domain containing protein.	OsSTA40; ankyrin kinase, may be involved in signaling
FL510	Os02t0618400-02	R2R3-type MYB transcription factor, Adaptive growth regulation	OsMPS; Bait gene
FL510	Os04t0609600-01	Similar to Protein phosphatase type 2C.	OsPP2C44; OsPP69; may be involved in signaling
FL510	Os01t0862800-01	NAC (NAM ATAF1/2 CUC2) transcription factor, Early and transient regulator of abiotic stress responses	ONAC59;induced in some stresses
FL510	Os12t0541300-01	NADPH oxidase, Respiratory burst oxidase homolog, Ethylene-induced aerenchyma formation in roots under oxygen-deficient conditions	RBOHH; Respiratory Burst Oxidase Homolog H, NADPH oxidase 9; may be involved in ROS signaling
FL510	Os08t0445700-01	Class II trehalose-phosphate-synthase (TPS) gene family member, Salt stress tolerance, Control of yield-related traits	OsTPS8; TPS1; aids in salinity tolerance by enhancing suberin deposition
FL510	Os07t0481300-01	Hypothetical conserved gene.	membrane bound protein
FL510	Os06t0716000-01	Protein of unknown function DUF668 family protein.	may have kinase activity
FL510	Os06t0649700-00	Similar to DOMON domain-containing protein / dopamine beta-monooxygenase N-terminal domain-containing protein.
FL510	Os04t0385900-01	Similar to OSIGBa0148P16.1 protein.
FL510	Os02t0676500-00	Similar to OSIGBa0127A14.6 protein.	OsRFPH2-2, membrane bound; ring finger protein; may be involved in signaling
FL510	Os01t0837000-01	Ankyrin repeat containing protein.	OsNPR4; salicylic acid receptor
FL510	Os11t0207200-01	Similar to MAP3Ka.	OsMAPKKKalpha; stress activated signaling cascade
FL510	Os10t0442900-01	ABC transporter, White-brown complex homolog protein, Silicon-promoted formation of Casparian bands in the exodermis	ABCG25; involved in casparian band formation
FL510	Os06t0334400-02	Similar to Cyclin-dependent kinase F-1.	CDKF;1; protein kinase, may be involved in signaling
FL510	Os04t0684900-02	Component of the CCR4-NOTcomplex, Deadenylase, Component of the plant P-body, Deadenylation (poly(A) tail shortening), Development and stress response	OsCAF1B, OsCAF1-5; negative regulation of translation
FL510	Os04t0547600-01	Pathogenesis-related transcriptional factor and ERF domain containing protein.	ERF94, AP2/EREBP39; may be upregulated in some stress
FL510	Os02t0802700-02	Monogalactosyldiacylglycerol synthase, "Salt, drought, submergence stress tolerance"	OsMGD; glycolipid biosynthesis; involved in stress response for salinity, drought and submergence
FL510	Os02t0787600-01	Glutamate receptor-related domain containing protein.	OsGLR1.2; glutamate receptor; signal receptor
FL510	Os02t0165100-01	Protein kinase, core domain containing protein.	OsRLCK63; has autophosphorylation activity; may be for signaling
FL510	Os01t0796000-01	Conserved hypothetical protein.
FL510	Os01t0949300-01	EF-Hand type domain containing protein.	calcium ion binding; may be for signaling
FL510	Os07t0545800-01	Similar to Chitin-inducible gibberellin-responsive protein.	CIGR1; oligosaccharide elicitor response; may be involved in plant height
FL510	Os05t0373300-01	Copine protein, Negative regulation of disease resistance, Positive regulation of plant growth and development	OsBON3; suppresses disease resistance but promotes growth
FL510	Os04t0671200-01	Polyamine oxidase, Seed germination	OsPAO4; OsAO1; spermine degradation
FL510	Os04t0576500-01	Peptidase C1A, papain C-terminal domain containing protein.	cysteine-type peptidase activity
FL510	Os01t0773800-00	Hypothetical conserved gene.	OsbHLH185; possible transcription factor
FL510	Os03t0347900-01	Terpenoid synthase domain containing protein.	terpene synthase activity
FL510	Os08t0507702-01	Cytochrome P450 family protein.	monooxygenase oxidoreductase activity
FL510	Os02t0689900-01	TGF-beta receptor, type I/II extracellular region family protein.	OsNRT1.5A; nitrate transporter
FL510	Os01t0623200-01	Similar to C4-dicarboxylate transporter/malic acid transport protein.	SLAC; SLOW ANION CHANNEL; transmembrane transport protein
FL510	Os10t0552400-01	Zinc finger, RING/FYVE/PHD-type domain containing protein.	OsPUB67; ubiquitin protein transferase activity; overexpression increased drought stress in rice in an ABA-dependent manner
FL510	Os06t0256300-01	Similar to Calmodulin-binding heat-shock protein.	may be involved in lipid catabolic process
FL510	Os05t0393100-01	Leucine-rich repeat, N-terminal domain containing protein.	may be for pathogen response signalign
FL510	Os05t0359833-00	Similar to zinc finger, C3HC4 type family protein.	membrane bound protein
FL510	Os03t0133000-01	NAC transcription factor, Drought and salt stress tolerance, Modulation of ABA-mediated pathway	ONAC22; positive role in drought and stress tolerance by controling ABA mediated signaling
FL510	Os01t0602400-01	Similar to Cytochrome P450 monooxygenase CYP72A5 (Fragment).	OsCYP72A32; uncharacterized
FL510	Os02t0734400-00	Similar to ABA-induced protein.	calcium ion binding; may be for signaling
FL510	Os10t0575000-01	JAZ-interacting transcription factor, Positive regulator of jasmonate (JA) signaling pathway, Bacterial blight resistance, Spikelet development	MYC2; OsbHLH009; upregulates jasmonic acid response genes for disease defense; can also contribute to controling senescence; also involved in spikelet development
FL510	Os08t0492400-01	C2 calcium-dependent membrane targeting domain containing protein.
FL510	Os07t0635300-01	Similar to Cytochrome P450.
FL510	Os06t0108900-01	Similar to H0613A10.3 protein.	BEL1, BELL1 homolog; BELL1 is involved in ovule development in arabidopsis
FL510	Os04t0493400-01	Similar to Chitinase.	Cht4, chitinase 4; defense response; cell wall modification
FL510	Os04t0301500-01	Helix-loop-helix DNA-binding domain containing protein.	RERJ1, OsbHLH6; jasmonic acid responsive transcription factor; involved in wounding and drought stress response
FL510	Os03t0844100-01	Similar to Pti1 kinase-like protein.	RLCK123; may be for signaling
FL510	Os02t0543000-05	Abscisic stress ripening protein 1.	OsAsr1, OsASR3; overexpression increased drought and cold tolerance in rice
FL510	Os01t0190300-01	Similar to Auxin-responsive protein IAA26 (Indoleacetic acid-induced protein 26) (Phytochrome-associated protein 1).	OsIAA2; upregulated in response to auxin
FL510	Os01t0940700-02	Similar to Beta 1,3-glucanase.	OsPR2, OsGlu1; beta-1, 3-glucanase, pathogenesis-related protein 2; affects growth; mutation with this gene leads to reduction in cell elongation
FL510	Os08t0528000-00	Peptidase C19, ubiquitin carboxyl-terminal hydrolase 2 family protein.	part of proteasome
FL510	Os06t0725900-01	Similar to Cell division protein ftsH homolog, chloroplast precursor (EC 3.4.24.-) (DS9).	chloroplastic metallopeptidase; involved with photosystem II repair
FL510	Os06t0500700-01	Cytochrome P450 family protein.
FL510	Os05t0557200-02	Armadillo-type fold domain containing protein.	involved with proteasome assembly
FL510	Os03t0728900-00	Helix-loop-helix DNA-binding domain containing protein.	OsbHLH084; uncharacterized transcription factor
FL510	Os03t0315400-01	Similar to Typical P-type R2R3 Myb protein (Fragment).	OsMYB2; involved in abiotic stress response; activates genes for proline synthesis and transport, also for ROS scavenging, and other stress related transcription factors
FL510	Os03t0241900-02	Similar to Senescence-associated protein 12.	membrane protein
FL510	Os01t0178400-01	Similar to Protein phosphatase 2A B'kappa subunit.	may be involved in signal transduction
FL510	Os01t0750600-01	Protein kinase-like domain containing protein.	Extensin family protein; involved in bacterial defense
FL478	Os02t0618400-02	R2R3-type MYB transcription factor, Adaptive growth regulation	OsMPS; Bait gene
FL478	Os06t0675600-01	NAC transcription factor, Positive regulator of heading and senescence during the reproductive phase	OMTN4,ONAC011,OsY37; negative regulator for drought stress tolerance; overexpression led to early senescence and flowering
FL478	Os01t0940700-02	Similar to Beta 1,3-glucanase.	OsPR2, OsGlu1; beta-1, 3-glucanase, pathogenesis-related protein 2; affects growth; mutation with this gene leads to reduction in cell elongation
FL478	Os03t0105600-01	Tubulin beta-1 chain (Beta-1 tubulin).	OsTUB2; cytoskeletal protein; microtubule cytoskeleton organization and mitosis
FL478	Os09t0327200-00	Pentatricopeptide repeat domain containing protein.	may be involved in RNA modification
FL478	Os12t0277000-02	Hypothetical conserved gene.	OsPUB25; plant u-box containing protein; may be involved in signaling
FL478	Os02t0282900-01	Similar to 68 kDa protein HP68.	ABCE1; ribosomal recycling
FL478	Os10t0491450-00	Conserved hypothetical protein.
FL478	Os12t0551900-00	Peptidase C48, SUMO/Sentrin/Ubl1 domain containing protein.	Possible SUMO protease
FL478	Os12t0161700-01	Conserved hypothetical protein.
FL478	Os09t0423200-00	Protein kinase, catalytic domain domain containing protein.	membrane bound protein kinase
FL478	Os12t0127100-00	Similar to Nse1 non-SMC component of SMC5-6 complex family protein.	double strand break repair via homologous recombination; post replication repair
FL478	Os11t0141400-01	Similar to EF hand family protein, expressed.	calcium ion binding; may be for signaling
FL478	Os01t0182700-01	Similar to WRKY12.	OsWRKY102; uncharacterized yet
FL478	Os02t0692700-01	Similar to PLATZ transcription factor.	transcription factor; in arabidopsis, mediates leaf growth and senescence
FL478	Os02t0511400-01	Glucose/ribitol dehydrogenase family protein.	membrane bound protein
FL478	Os07t0623600-01	Similar to mRNA, clone: RTFL01-43-H20.
FL478	Os05t0444200-01	Similar to T6J4.5 protein (WIP6 protein).	transcription factor; possible involvement in organ development
FL478	Os12t0512100-01	Sugar/inositol transporter domain containing protein.	carbon:proton symporter activity; may be for glucose import
FL478	Os11t0240900-01	Protein of unknown function DUF2363 domain containing protein.	may be involved in mRNA processing
FL478	Os01t0195000-01	Zinc finger, C2H2-type domain containing protein.	OsIDD2; indeterminate domain 2; involved in secondary cell wall formation
FL478	Os11t0602200-01	Similar to SET domain protein SDG111.	OsSET41, SDG704, OsSUVH1; histone methyltransferase protein
FL478	Os10t0404900-01	Similar to HAHB-5 (Fragment).	HOX23, uncharacterized
FL478	Os01t0605400-00	Quinonprotein alcohol dehydrogenase-like domain containing protein.	may be involved in embryo development and pollen tube guidance
FL478	Os02t0605900-01	Similar to Chitinase (EC 3.2.1.14) A.	Cht6, chitinase 6; may be involved in defense and cell wall modification; may be involved in reproductive organs during embryogenesis and seed maturation
FL478	Os02t0673700-01	Similar to OSIGBa0103M18.3 protein.	RICE DOF DAILY FLUCTUATIONS 1; RDD1, OsDof2; transcription factor that may activate seed storage proteins
FL478	Os06t0296700-01	C-type lectin, conserved site domain containing protein.	embryogenesis transmembrane protein-like
FL478	Os11t0213000-01	Similar to Protein kinase domain containing protein, expressed.	RLCK318; may be for signaling
FL478	Os01t0595725-00	Hypothetical protein.
FL478	Os01t0260000-01	Protein prenyltransferase domain containing protein.	membrane bound post translational modification protein
FL478	Os05t0389400-01	Biopterin transport-related protein BT1 family protein.	membrane bound protein
FL478	Os05t0373500-00	Hypothetical conserved gene.	membrane bound protein
FL478	Os05t0100100-01	Similar to cDNA clone:006-204-G09, full insert sequence.
FL478	Os02t0832200-01	Similar to chloroplast channel forming outer membrane protein.	chloroplastic transport protein; transports phosphorylated carbohydrates between chloroplast and cytoplasm
FL478	Os02t0801700-01	Zinc finger, BED-type predicted domain containing protein.	possible transposon;
FL478	Os06t0705000-01	Similar to predicted protein.	GIPC MANNOSYL-TRANSFERASE1, OsGMT1; protein glycosylation
FL499	Os02t0618400-02	R2R3-type MYB transcription factor, Adaptive growth regulation	OsMPS; Bait gene
FL499	Os01t0951100-01	Arf GTPase activating protein family protein.	stromal membrane associated protein
FL499	Os08t0538700-02	Retinoblastoma-related protein.	OsRBR1; involved in cellular differentiation and division
FL499	Os03t0717000-01	Similar to TMK protein precursor.	LRR protein kinase receptor; involved in cell elongation and cell division
FL499	Os12t0556600-02	Similar to CTP synthase.	conversion of UTP to CTP
FL499	Os01t0343780-00	Hypothetical gene.
FL499	Os03t0743900-01	Similar to ATP sulfurylase.	OsATPS; involved in sulfate assimilation
FL499	Os02t0806350-00	Hypothetical protein.
FL499	Os06t0265900-00	Plant organelle RNA recognition domain domain containing protein.	putative ubiquitin carboxyl-terminal hydrolase
FL499	Os06t0633100-01	Similar to P10Sh249C12.	may be involved with regulation of amino acid export
FL499	Os04t0692400-01	Similar to ankyrin-like protein.	membrane bound methyltransferase
FL499	Os07t0626500-01	Protein kinase, core domain containing protein.
FL499	Os05t0482700-01	Similar to 2,3-bisphosphoglycerate-independent phosphoglycerate mutase (EC 5.4.2.1) (Phosphoglyceromutase) (BPG-independent PGAM) (PGAM-I).	glycolytic enzyme
FL499	Os06t0707000-00	Glycosyltransferase AER61, uncharacterised domain containing protein.	Beta-1,2-xylosyltransferase XYXT1; involved in secondary cell wall formation
FL499	Os05t0481900-02	Auxin efflux carrier domain containing protein.	OsPILS6b; auxin transmembrane transporter
FL499	Os02t0622200-01	Phosphatidylinositol N-acetylglucosaminyltransferase family protein.	involved in GPI anchor biosynthesis; pollen tube germination and growth; may be for signaling in ER
FL499	Os09t0558200-02	Homeodomain-like containing protein.	OsMSL34; uncharacterized
FL499	Os03t0701400-01	Similar to Pentatricopeptide repeat protein PPR868-14.	may be involved in RNA modification
FL499	Os02t0489400-01	Similar to 40S ribosomal protein S8.	ribosomal component
FL499	Os01t0826800-01	Conserved hypothetical protein.
FL499	Os07t0160600-01	FAS1 domain domain containing protein.	OsFLA16; FASCICLIN-LIKE ARABINOGALACTAN PROTEIN 16; may function in cell adhesion or communication
FL499	Os10t0104900-01	Chromomethylase, Plant development, Silencing of transposable elements (TEs)	OsCMT3a; DNA methylation and transposon silencing; proper development
FL499	Os01t0901000-01	Similar to Arm repeat-containing protein.	OsPUB28; protein ubiquitination; may be for activating pathway
FL499	Os05t0119600-01	Similar to Protein binding protein.	maintenance of mitotic sister chromatid cohesion; cell division protein
FL499	Os08t0531100-01	MAP65/ASE1 family protein.	cytoskeletal protein
FL499	Os12t0516350-01	Hypothetical conserved gene.
FL499	Os03t0808200-00	UDP-glucuronosyl/UDP-glucosyltransferase family protein.	membrane bound glycoslytransferase
FL499	Os06t0256000-01	Conserved hypothetical protein.	mitotic chromosome condensation; may be for cell division
FL499	Os02t0493300-01	Tetratricopeptide-like helical domain containing protein.
FL499	Os05t0217000-01	Protein of unknown function DUF1070 family protein.	OsAGP23; cell wall component
FL499	Os03t0125600-01	Ser Thr specific protein kinase-like protein.	may be for signaling
FL499	Os04t0497400-02	Similar to 6,7-dimethyl-8-ribityllumazine synthase (Fragment).	involved in riboflavin synthesis
FL499	Os03t0232500-01	GTP-binding protein, HSR1-related domain containing protein.	may be involved in signal transduction
FL499	Os02t0616800-01	Ribosome-inactivating protein domain containing protein.	ribosome inhibition; toxic activity
FL499	Os12t0403800-02	Exoribonuclease domain containing protein.	RNA processing
FL499	Os04t0488100-01	Rad21/Rec8 like protein, C-terminal domain containing protein.	OsRad21-2; DNA repair; important for proper cell division and growth
FL499	Os06t0162700-01	SANT domain, DNA binding domain containing protein.	possible transcription factor
FL499	Os09t0135800-02	Armadillo-like helical domain containing protein.
FL499	Os03t0723000-02	GRAS transcription factor domain containing protein.	SCL7; involved in brassinosteroid signaling pathway; regulates grain shape in rice
FL454	Os01t0182700-01	Similar to WRKY12.	OsWRKY102; uncharacterized yet
FL454	Os01t0190400-02	Similar to Hexokinase.	OsHXK8; part of glycolytic pathway, may be part of sugar signaling
FL454	Os01t0195500-01	Translation initiation factor SUI1 domain containing protein.	may be for binding mRNA to translational complex
FL454	Os01t0206700-03	Similar to Serine/threonine protein kinase (CBL-interacting protein kinase 20).	OsCIPK5; kinase involved in calcium signaling
FL454	Os01t0230200-01	Basic helix-loop-helix dimerisation region bHLH domain containing protein.	OsbHLH074; putative ethylene responsive transcription factor;
FL454	Os01t0260000-01	Protein prenyltransferase domain containing protein.	membrane bound post translational modification protein
FL454	Os01t0272600-01	Similar to Root determined nodulation 1.	OsRDN1; involved in nodule formation; rescues mutant phenotype in medicago
FL454	Os01t0306900-01	Protein of unknown function DUF789 family protein.
FL454	Os01t0316001-01	Hypothetical conserved gene.
FL454	Os01t0597600-01	Amino acid transporter, transmembrane domain containing protein.	OsATL15; amino acid transmembrane transport
FL454	Os01t0605650-01	Zinc finger, C3HC-like domain containing protein.
FL454	Os01t0806300-01	Conserved hypothetical protein.
FL454	Os01t0891700-01	Leucine-rich repeat, N-terminal domain containing protein.	ERECTA-like kinase 1-like; homolog in arabidopsis is for floral development and proliferation
FL454	Os01t0930300-01	RNA-directed DNA polymerase (reverse transcriptase), related domain containing protein.	possible retrotransposon
FL454	Os02t0116100-00	Hypothetical conserved gene.	may be involved in RNA modification
FL454	Os02t0123100-01	Similar to cDNA clone:J033034K16, full insert sequence.	CDC2Os-2, CDKA-2; Cell division control protein 2 homolog 2, Cyclin-dependent kinase A-2; regulation of cell division either for meiosis or mitosis
FL454	Os02t0183000-00	Protein of unknown function DUF597 domain containing protein.	zinc-binding protein
FL454	Os02t0216150-00	Conserved hypothetical protein.
FL454	Os02t0244000-00	Herpesvirus UL139, cytomegalovirus domain containing protein.	OsSTA56; some STA genes have been implicated in pollen development
FL454	Os02t0273900-01	Conserved hypothetical protein.	mitochondrial protein
FL454	Os02t0281000-01	cGMP-dependent protein kinase, Mediation of gibberellin signaling, Salt stress response	OsPP23; OsPKG; signal transduction; directly targets GAMYB to allow its nuclear import; KO resulted in reduced growth under salt stress
FL454	Os02t0504200-00	NBS-LRR protein (Fragment).	may be for disease resistance
FL454	Os02t0511400-01	Glucose/ribitol dehydrogenase family protein.	membrane protein
FL454	Os02t0511500-01	Similar to DOT2 (DEFECTIVELY ORGANIZED TRIBUTARIES 2).	RNA processing; spliceosome
FL454	Os02t0519700-01	Conserved hypothetical protein.	membrane protein
FL454	Os02t0564100-01	Similar to EL3 protein.	PHD finger protein ALFIN-LIKE 7; histone binding component that reads H3K4me3 signatures, a common start site for transcription
FL454	Os02t0572200-01	Similar to RING-H2 finger protein ATL3I (YGHL1-C3HC4 RING fusion protein).	membrane bound RING finger protein
FL454	Os02t0618200-01	Circadian-associated rice pseudo response regulator, Control of flowering time	Two-component response regulator-like PRR1; OsPRR1/OsTOC1; Timing of CAB expression 1; regulates circadian clock; also involved in flowering; also has involvement with organ development
FL454	Os02t0618400-02	R2R3-type MYB transcription factor, Adaptive growth regulation	OsMPS; Bait gene
FL454	Os02t0627900-00	Similar to cDNA clone:J013002N02, full insert sequence.	NB-ARC domain containing; may be for signaling
FL454	Os02t0686300-01	Similar to H0307D04.3 protein.	chloroplastic protein with glycosyltransferase activity
FL454	Os02t0727100-01	Amino acid transporter, transmembrane domain containing protein.	OsATL3; amino acid transport
FL454	Os02t0733800-01	SET domain containing protein.	OsSET13; histone lysine methyltransferase
FL454	Os02t0813350-01	Cyclin-like F-box domain containing protein.	OsFbox120
FL454	Os03t0133800-01	Similar to predicted protein.	AMP-binding domain protein
FL454	Os03t0138400-01	Conserved hypothetical protein.	may be involved in light response
FL454	Os03t0144500-01	Similar to Xyloglucan galactosyltransferase KATAMARI 1 (EC 2.4.1.-) (MURUS3 protein).	involved in protein glycosylation; endomembrane organization
FL454	Os03t0148000-01	Protein of unknown function DUF677 family protein.	UPF0496 protein 3; members of this family are upregulated in response to stress in some plant species
FL454	Os03t0183500-01	Protein of unknown function DUF581 family protein.
FL454	Os03t0223200-00	Similar to Cinnamyl alcohol dehydrogenase.	OsCAD9; involved in lignin biosynthesis
FL454	Os03t0618300-01	Isopenicillin N synthase family protein.	2-OXOGLUTARATE-DEPENDENT DIOXYGENASE 22; 2ODD22; uncharacterized
FL454	Os03t0643800-00	Similar to hydroquinone glucosyltransferase.	secondary metabolite synthesis
FL454	Os03t0822300-01	Ribosomal RNA methyltransferase J domain containing protein.	RNA processing; RNA methylation
FL454	Os04t0174200-01	Similar to OsRAD23-like.	membrane protein
FL454	Os04t0350300-00	Similar to SKIP interacting protein 18 (Fragment).	PAKRP1, OsKRP1, SIP18; involved in cell division and cytoplasmic organization; microtubule movement
FL454	Os04t0463500-01	Similar to Anthranilate synthase beta chain.	ANTHRANILATE SYNTHASE BETA-SUBUNIT 1; OASB1;involved in IAA synthesis; catalyzes first step of Trp synthesis
FL454	Os04t0543700-01	Similar to Serine proteinase (Fragment).	SUBTILISIN 42; Sub42; cysteine-type peptidase
FL454	Os04t0566600-01	Homeodomain-like containing protein.	OsMPH1 homolog; MPH1 or Myb45 has been implicated in grain yield and plant height; also involved in cadmium stress
FL454	Os05t0114500-00	RNA recognition motif domain domain containing protein.	RNA binding protein; may be involved with RNA transport
FL454	Os05t0114600-01	Conserved hypothetical protein.
FL454	Os05t0141200-00	Hypothetical conserved gene.	membrane protein
FL454	Os05t0141700-01	Phosphoglycerate mutase domain containing protein.	may be involved with glycolysis, step 8
FL454	Os05t0144800-01	Similar to TFIIH basal transcription factor complex helicase subunit (EC 3.6.1.-) (DNA-repair protein complementing XP-D cells) (Xeroderma pigmentosum group D complementing protein) (CXPD) (DNA excision repair protein ERCC-2).	OsXPD; involved in DNA repair with response to stress
FL454	Os05t0176000-01	Similar to fibrillarin-2.	OsMed36_2; Nucleolar protein 1; Mediator 36_2; histone-glutamine methyltransferase activity; rRNA methylation; box C/D snoRNA 3' processing
FL454	Os05t0235800-01	DNA-dependent ATPase MCM domain containing protein.	OsMCM6; may be a component of DNA helicase for replication
FL454	Os05t0326625-00	Hypothetical conserved gene.
FL454	Os05t0357525-00	Similar to Universal stress protein.	Usp-domain protein
FL454	Os05t0403600-01	Mitochodrial transcription termination factor-related family protein.	chloroplastic transcription
FL454	Os05t0410500-01	TGF-beta receptor, type I/II extracellular region family protein.	peptide transmembrane transporter
FL454	Os05t0467700-02	Protein of unknown function DUF1618 domain containing protein.
FL454	Os05t0486300-01	Similar to CCR4-NOT transcription complex subunit 2.	involved in negative regulation of translation; deadenylation decay
FL454	Os06t0130400-01	ACC synthase, Protein homologous to aminotransferase, Ethylene biosynthesis, Control of starch grain size in rice endosperm	OsACS6, SSG6; ethylene production
FL454	Os06t0132600-02	Component of the 9-1-1 complex, Promotion of accurate meiotic double-strand break (DSB) repair	OsRAD1; involved in DNA repair
FL454	Os06t0151900-01	Phosphofructokinase family protein.	OsPFK06; involved in glycolysis
FL454	Os06t0184000-00	Basic helix-loop-helix (bHLH) transcription factor, Regulation of root hair development (Os06t0184000-01)	OsbHLH115, OsRHL1; involved in root hair development; also involved with peroxidase expression
FL454	Os06t0265000-01	Asparagine synthetase, Long-distance transport of asparagine	OsASN2; nitrogen assimilation from ammonium
FL454	Os06t0308200-01	Similar to 60S ribosomal protein L15.	ribosomal subunit
FL454	Os06t0730900-03	Peptidase A22B, signal peptide peptidase domain containing protein.	Signal peptide peptidase-like 5; endosomal protein, may be involved in secretion
FL454	Os07t0237200-00	Hypothetical conserved gene.	RALF23; RALFs commonly increase the pH of the cell when induced; uncharacterized otherwise
FL454	Os07t0295400-02	Conserved hypothetical protein.	structural component of nuclear pore
FL454	Os07t0296200-01	Nucleotide-binding, alpha-beta plait domain containing protein.	may be involved in nuclear transport
FL454	Os07t0438300-01	Similar to OSIGBa0153E02-OSIGBa0093I20.19 protein.
FL454	Os07t0445600-02	Conserved hypothetical protein.
FL454	Os07t0451101-00	Hypothetical conserved gene.
FL454	Os07t0509600-01	Similar to ribosomal RNA adenine dimethylase family protein.	rRNA methylation/processing
FL454	Os07t0540100-01	Serine/threonine protein kinase-related domain containing protein.	OsAGP; arabinogalactan protein; plasma membrane protein, may be for signaling
FL454	Os07t0554900-01	Cyclin-like F-box domain containing protein.	OsFbox393
FL454	Os07t0670200-01	C2 calcium-dependent membrane targeting domain containing protein.	may be involved in membrane traffic
FL454	Os07t0685800-01	Short-chain dehydrogenase/reductase SDR domain containing protein.	Carbonyl reductase-like protein; may be for secondary metabolism
FL454	Os08t0165601-00	Hypothetical conserved gene.	membrane protein
FL454	Os08t0270000-00	F-box domain, cyclin-like domain containing protein.	OsFbox433
FL454	Os08t0285350-00	Hypothetical conserved gene.
FL454	Os08t0422200-00	Cation efflux protein family protein.	MTP12; MTP8; metal tolerance protein; translocation of metal cations to the vacuole
FL454	Os08t0481200-01	Similar to Arm repeat containing protein.	OsPUB14; RING-type E3 ubiquitin transferase, involved in protein ubiquitination; may be for signaling
FL454	Os08t0481500-01	Conserved hypothetical protein.
FL454	Os08t0561800-01	Similar to Mov34/MPN/PAD-1 family protein.
FL454	Os09t0401000-01	Myb factor.	OsMyb10; may be involved in cell differentiation
FL454	Os09t0407800-01	Pentatricopeptide repeat domain containing protein.	RNA modification
FL454	Os09t0476800-01	FAS1 domain domain containing protein.	OsFLA10; secondary cell wall biogenesis
FL454	Os09t0507500-01	Similar to Peroxidase 55 precursor (EC 1.11.1.7) (Atperox P55) (ATP20a).	Prx123; ROS scavenging
FL454	Os09t0526800-01	NC domain containing protein.
FL454	Os09t0529300-02	Regulation of tiller angle	SPK, Spreading stub; Tiller angle control; TAC1; plant architectrure control
FL454	Os09t0549600-00	Heavy metal transport/detoxification protein domain containing protein.	may be involved in cadmium translocation
FL454	Os10t0420400-01	Similar to Sulfate transporter 3.1 (AST12) (AtST1).	SULTR3;1; anion:anion antiporter; transports sulfate
FL454	Os10t0438100-00	Similar to Fimbriata-associated protein (Fragment).	OSK2; S-PHASE KINASE-ASSOCIATED PROTEIN1-LIKE PROTEIN 2; protein ubiquitination; SCF-dependent proteasomal ubq-dependent protein catabolism; may be for signaling
FL454	Os10t0478400-00	Conserved hypothetical protein.	membrane bound protein
FL454	Os10t0500500-01	Similar to 30S Ribosomal protein S18.	structural component of ribosome
FL454	Os11t0148800-00	Zinc finger, FYVE/PHD-type domain containing protein.
FL454	Os11t0209600-01	Cyclin-like F-box domain containing protein.	OsFbox594; uncharacterized
FL454	Os11t0242700-01	Similar to Ribosomal protein L37.	membrane protein
FL454	Os11t0267400-01	Similar to ClpC.	Chaperone protein ClpC3, chloroplastic; involved in protein degradation in the chloroplast
FL454	Os11t0422100-01	Hypothetical protein.
FL454	Os11t0528400-01	Similar to aminopeptidase.
FL454	Os11t0552100-01	Protein of unknown function DUF724 family protein.
FL454	Os12t0241100-01	Iojap-related protein family protein.	negative regulator of translation; binds to ribosomal large subunit
FL454	Os12t0567300-00	Myb transcription factor domain containing protein.	MYBAS2, OsMYB48/59; may be involved in fructan metabolism
FL454	Os12t0599900-01	Tetratricopeptide-like helical domain containing protein.	ankyrin-repeat containing protein
